# Supplementary material for: The impact of internet use in the digital era on public political trust in China—An empirical study based on CGSS 2021 data
Source: PLoS One. 2025 Dec 31;20(12):e0339999. doi: 10.1371/journal.pone.0339999 (PMC12755784; doi:10.1371/journal.pone.0339999)
Supplement: S2 File — (XLSX) [file pone.0339999.s002.xlsx]

## Sheet: PONE-D-25-01950
A2	A3_1	A5	A7a	A10	A28_5	A30_12	A43e	P5_4
female	1967	No religious belief	technical secondary school	mass	Very Frequent	every day	middle and lower layers	5
female	1945	No religious belief	technical secondary school	CPC member	seldom	Several times a month	Middle and upper layers	#NULL!
male	1949	No religious belief	Bachelor degree（adult higher education）	CPC member	seldom	never	middle and lower layers	#NULL!
male	1986	No religious belief	Bachelor degree（adult higher education）	mass	Very Frequent	every day	middle and lower layers	#NULL!
female	1958	No religious belief	technical secondary school	mass	Frequent	Several times a week	Middle layer	10
male	1996	Taoism	Junior college（adult higher education）	mass	Frequent	every day	The lower layer	#NULL!
female	1983	No religious belief	Graduate degree or above	Communist youth league member	Frequent	every day	Middle layer	#NULL!
male	1945	No religious belief	ordinary high school	mass	never	every day	middle and lower layers	#NULL!
male	1987	No religious belief	Junior college（Formal higher education）	mass	Very Frequent	every day	The lower layer	10
male	1991	No religious belief	Bachelor degree（Formal higher education）	mass	Frequent	every day	middle and lower layers	5
male	1987	No religious belief	Junior college（adult higher education）	mass	Very Frequent	every day	middle and lower layers	10
female	1997	No religious belief	Bachelor degree（Formal higher education）	Communist youth league member	Very Frequent	every day	Middle layer	10
female	1963	No religious belief	Junior high school	mass	Very Frequent	every day	middle and lower layers	#NULL!
male	1970	Catholicism	Junior college（Formal higher education）	mass	Frequent	every day	Middle layer	#NULL!
male	1977	No religious belief	Never received any education	mass	Very Frequent	every day	The lower layer	#NULL!
female	1963	No religious belief	Junior college（adult higher education）	mass	Frequent	every day	middle and lower layers	#NULL!
female	1984	No religious belief	Bachelor degree（Formal higher education）	mass	Frequent	every day	Middle layer	10
male	1999	No religious belief	Bachelor degree（Formal higher education）	CPC member	Very Frequent	every day	Middle layer	#NULL!
female	1952	Christianity	Junior high school	mass	never	never	middle and lower layers	#NULL!
male	1983	No religious belief	ordinary high school	mass	Very Frequent	every day	middle and lower layers	#NULL!
female	1963	No religious belief	Junior high school	mass	Very Frequent	every day	The lower layer	#NULL!
female	1952	No religious belief	Junior high school	mass	seldom	Several or less a year	middle and lower layers	#NULL!
female	1963	No religious belief	Junior college（Formal higher education）	CPC member	never	never	middle and lower layers	#NULL!
male	1995	No religious belief	Bachelor degree（Formal higher education）	mass	Very Frequent	every day	Middle layer	#NULL!
male	1957	No religious belief	Junior high school	mass	never	never	The lower layer	#NULL!
female	1954	No religious belief	Bachelor degree（adult higher education）	CPC member	Frequent	every day	Middle layer	5
female	1929	No religious belief	Primary school	CPC member	never	never	middle and lower layers	#NULL!
male	1989	No religious belief	Junior college（Formal higher education）	mass	Very Frequent	every day	Middle and upper layers	#NULL!
male	1985	No religious belief	Bachelor degree（Formal higher education）	mass	Very Frequent	every day	Middle layer	#NULL!
male	1988	No religious belief	Junior college（adult higher education）	mass	Frequent	every day	middle and lower layers	#NULL!
male	1980	No religious belief	Bachelor degree（Formal higher education）	CPC member	Very Frequent	every day	Middle layer	10
male	1951	No religious belief	ordinary high school	mass	Frequent	every day	Middle layer	#NULL!
male	1958	No religious belief	ordinary high school	mass	never	never	The lower layer	#NULL!
male	1936	No religious belief	old-style private school	CPC member	never	never	middle and lower layers	#NULL!
male	1951	No religious belief	Bachelor degree（Formal higher education）	CPC member	Frequent	every day	Middle layer	8
female	1963	No religious belief	ordinary high school	mass	Very Frequent	every day	middle and lower layers	#NULL!
female	1997	No religious belief	Graduate degree or above	Communist youth league member	Very Frequent	every day	Middle layer	#NULL!
female	1946	Islam	Primary school	mass	never	never	Middle and upper layers	#NULL!
male	1998	Islam	Bachelor degree（Formal higher education）	Communist youth league member	Very Frequent	every day	Middle layer	#NULL!
male	1974	No religious belief	Bachelor degree（adult higher education）	mass	Very Frequent	every day	middle and lower layers	#NULL!
male	1994	No religious belief	Graduate degree or above	CPC member	Very Frequent	every day	Middle layer	#NULL!
female	1979	No religious belief	Junior high school	mass	Frequent	Several times a week	middle and lower layers	#NULL!
male	1987	No religious belief	technical school	mass	Very Frequent	every day	middle and lower layers	8
female	1971	No religious belief	Junior high school	mass	Very Frequent	every day	middle and lower layers	#NULL!
male	1986	No religious belief	Bachelor degree（Formal higher education）	mass	Frequent	every day	middle and lower layers	#NULL!
male	1998	No religious belief	Bachelor degree（Formal higher education）	Communist youth league member	Very Frequent	every day	Middle layer	#NULL!
female	1977	No religious belief	Junior high school	mass	sometimes	every day	The lower layer	#NULL!
female	1946	No religious belief	Junior high school	mass	Very Frequent	every day	middle and lower layers	#NULL!
male	1989	No religious belief	Graduate degree or above	mass	Very Frequent	every day	Middle layer	#NULL!
female	1933	No religious belief	Junior high school	CPC member	Frequent	Several times a week	middle and lower layers	#NULL!
female	1963	No religious belief	ordinary high school	mass	Very Frequent	every day	Middle layer	10
female	1987	No religious belief	technical secondary school	mass	Frequent	Several times a week	middle and lower layers	9
male	1962	No religious belief	ordinary high school	mass	Frequent	every day	The lower layer	#NULL!
female	1972	No religious belief	Bachelor degree（Formal higher education）	mass	Frequent	every day	Middle layer	#NULL!
female	1944	Islam	Junior high school	mass	never	never	The lower layer	#NULL!
female	1957	No religious belief	technical secondary school	CPC member	Frequent	Several times a week	middle and lower layers	#NULL!
female	1946	No religious belief	technical school	mass	never	never	Middle layer	#NULL!
male	1994	No religious belief	Bachelor degree（Formal higher education）	mass	Very Frequent	every day	middle and lower layers	#NULL!
female	1998	No religious belief	Bachelor degree（Formal higher education）	Communist youth league member	Very Frequent	every day	The lower layer	#NULL!
female	1995	No religious belief	Graduate degree or above	Communist youth league member	Very Frequent	every day	Middle layer	#NULL!
male	1943	No religious belief	Bachelor degree（adult higher education）	CPC member	never	never	Middle layer	#NULL!
female	1977	No religious belief	Bachelor degree（Formal higher education）	mass	Very Frequent	every day	middle and lower layers	#NULL!
female	1957	No religious belief	Junior high school	mass	Very Frequent	every day	middle and lower layers	#NULL!
female	1936	Buddhism	Never received any education	mass	never	never	The lower layer	#NULL!
female	1981	No religious belief	Bachelor degree（Formal higher education）	mass	Very Frequent	every day	middle and lower layers	#NULL!
female	1958	No religious belief	ordinary high school	mass	Frequent	every day	middle and lower layers	3
female	1967	No religious belief	ordinary high school	mass	Frequent	every day	The lower layer	#NULL!
female	1996	No religious belief	Bachelor degree（Formal higher education）	Communist youth league member	Very Frequent	every day	middle and lower layers	#NULL!
male	1972	No religious belief	ordinary high school	CPC member	Very Frequent	every day	Middle layer	6
female	1952	No religious belief	Junior college（adult higher education）	mass	Frequent	every day	The lower layer	#NULL!
female	1970	No religious belief	Primary school	mass	sometimes	every day	middle and lower layers	#NULL!
male	1981	No religious belief	Junior high school	CPC member	Very Frequent	every day	Middle layer	#NULL!
male	1947	Buddhism	Junior college（Formal higher education）	mass	Frequent	every day	middle and lower layers	#NULL!
female	1961	No religious belief	ordinary high school	mass	never	never	Middle layer	#NULL!
female	1956	No religious belief	ordinary high school	CPC member	Very Frequent	every day	Middle layer	10
female	1972	No religious belief	Vocational high school	mass	Very Frequent	every day	The lower layer	#NULL!
female	1948	No religious belief	technical secondary school	CPC member	Very Frequent	every day	Middle layer	9
male	1958	No religious belief	ordinary high school	mass	Frequent	every day	middle and lower layers	#NULL!
male	1997	No religious belief	Bachelor degree（Formal higher education）	Communist youth league member	Very Frequent	every day	Middle layer	#NULL!
female	1961	No religious belief	ordinary high school	mass	sometimes	every day	Middle layer	#NULL!
male	1965	No religious belief	Junior high school	mass	Very Frequent	every day	middle and lower layers	#NULL!
female	1997	No religious belief	Junior college（Formal higher education）	Communist youth league member	Very Frequent	every day	Middle layer	10
female	1958	No religious belief	ordinary high school	mass	Frequent	Several times a month	The lower layer	10
female	1999	No religious belief	Bachelor degree（Formal higher education）	Communist youth league member	Very Frequent	every day	The lower layer	6
female	1989	No religious belief	Bachelor degree（Formal higher education）	CPC member	Very Frequent	every day	Middle layer	#NULL!
male	1970	No religious belief	Bachelor degree（Formal higher education）	mass	sometimes	Several or less a year	middle and lower layers	9
female	1955	No religious belief	Junior college（adult higher education）	mass	Frequent	Several times a month	The lower layer	#NULL!
female	1963	No religious belief	technical secondary school	mass	Very Frequent	every day	middle and lower layers	#NULL!
female	1954	No religious belief	Junior high school	mass	never	never	The lower layer	cannot choose
male	1962	No religious belief	ordinary high school	mass	never	never	Middle layer	10
female	1934	No religious belief	Bachelor degree（Formal higher education）	mass	never	never	middle and lower layers	#NULL!
female	1994	No religious belief	Bachelor degree（Formal higher education）	Communist youth league member	Frequent	every day	Middle layer	7
female	2003	Buddhism	Junior college（adult higher education）	mass	Very Frequent	every day	middle and lower layers	9
female	1947	No religious belief	technical secondary school	CPC member	Very Frequent	every day	middle and lower layers	#NULL!
female	1963	Islam	Junior high school	mass	Frequent	every day	middle and lower layers	8
male	1977	No religious belief	Bachelor degree（adult higher education）	mass	Very Frequent	every day	The lower layer	#NULL!
male	1945	No religious belief	Junior high school	mass	never	never	The lower layer	#NULL!
female	1943	No religious belief	Junior college（adult higher education）	CPC member	Very Frequent	every day	Middle and upper layers	#NULL!
female	1948	No religious belief	Never received any education	mass	never	never	The lower layer	#NULL!
male	1954	No religious belief	Junior high school	CPC member	Very Frequent	every day	middle and lower layers	7
female	1951	No religious belief	Primary school	mass	Very Frequent	every day	Middle layer	#NULL!
male	2001	No religious belief	technical secondary school	mass	Very Frequent	every day	Middle layer	#NULL!
male	1966	No religious belief	Junior high school	mass	seldom	Several or less a year	middle and lower layers	7
female	1985	No religious belief	Bachelor degree（adult higher education）	mass	Very Frequent	every day	middle and lower layers	#NULL!
female	2000	No religious belief	Bachelor degree（Formal higher education）	CPC member	Very Frequent	every day	middle and lower layers	#NULL!
female	1979	No religious belief	Bachelor degree（Formal higher education）	CPC member	Frequent	every day	Middle and upper layers	9
male	1965	No religious belief	Junior high school	CPC member	Frequent	never	Middle layer	5
female	1992	No religious belief	Graduate degree or above	CPC member	Very Frequent	every day	Middle and upper layers	10
male	1962	No religious belief	ordinary high school	mass	sometimes	Several times a week	The lower layer	#NULL!
male	1990	No religious belief	Graduate degree or above	CPC member	Very Frequent	every day	Middle layer	10
male	1955	No religious belief	Junior high school	mass	never	never	Middle layer	#NULL!
female	1970	Buddhism	Bachelor degree（Formal higher education）	mass	Frequent	every day	Middle layer	#NULL!
female	1934	No religious belief	Junior high school	mass	never	never	middle and lower layers	#NULL!
male	1984	No religious belief	Junior college（adult higher education）	mass	Very Frequent	every day	middle and lower layers	#NULL!
male	1977	No religious belief	Vocational high school	mass	Frequent	Several times a week	middle and lower layers	#NULL!
female	1965	Christianity	ordinary high school	mass	never	never	The lower layer	#NULL!
male	1936	No religious belief	Primary school	CPC member	never	never	middle and lower layers	#NULL!
female	1970	No religious belief	Bachelor degree（Formal higher education）	mass	Very Frequent	every day	middle and lower layers	#NULL!
female	1957	No religious belief	ordinary high school	CPC member	Frequent	every day	Middle layer	5
male	1965	No religious belief	Junior high school	mass	Frequent	every day	The lower layer	5
female	1964	No religious belief	Bachelor degree（adult higher education）	CPC member	Frequent	every day	Middle layer	10
male	1976	No religious belief	ordinary high school	mass	Very Frequent	every day	middle and lower layers	#NULL!
female	1941	No religious belief	Junior high school	CPC member	never	never	The upper layer	#NULL!
female	1936	No religious belief	Never received any education	mass	never	never	Middle layer	10
female	1970	No religious belief	Vocational high school	mass	Frequent	every day	middle and lower layers	5
male	1996	No religious belief	Bachelor degree（Formal higher education）	Communist youth league member	Very Frequent	every day	middle and lower layers	#NULL!
male	1982	No religious belief	Bachelor degree（adult higher education）	mass	Very Frequent	every day	The lower layer	#NULL!
female	1998	No religious belief	Junior college（Formal higher education）	Communist youth league member	Very Frequent	every day	Middle layer	#NULL!
male	2000	Buddhism	Bachelor degree（adult higher education）	mass	Very Frequent	every day	middle and lower layers	#NULL!
male	1988	No religious belief	Bachelor degree（Formal higher education）	mass	Very Frequent	every day	The lower layer	#NULL!
male	1988	Buddhism	Bachelor degree（Formal higher education）	CPC member	Frequent	every day	middle and lower layers	#NULL!
female	1944	No religious belief	Junior high school	mass	sometimes	every day	Middle and upper layers	10
male	1986	No religious belief	Junior college（Formal higher education）	CPC member	Very Frequent	every day	middle and lower layers	#NULL!
female	1987	No religious belief	Bachelor degree（Formal higher education）	mass	Frequent	every day	Middle layer	10
female	1986	No religious belief	Junior high school	mass	Very Frequent	every day	middle and lower layers	#NULL!
male	1976	No religious belief	Junior college（adult higher education）	mass	Very Frequent	Several times a week	Middle layer	#NULL!
female	1948	No religious belief	Primary school	mass	Very Frequent	every day	The lower layer	#NULL!
female	1970	No religious belief	Bachelor degree（adult higher education）	CPC member	Frequent	every day	Middle layer	9
male	1978	No religious belief	Bachelor degree（Formal higher education）	CPC member	Very Frequent	every day	middle and lower layers	#NULL!
female	1983	No religious belief	Junior college（Formal higher education）	mass	Very Frequent	every day	Middle layer	#NULL!
male	1980	No religious belief	ordinary high school	mass	Frequent	every day	Middle and upper layers	9
female	1991	No religious belief	Bachelor degree（adult higher education）	mass	Very Frequent	every day	Middle layer	#NULL!
female	1942	No religious belief	Primary school	mass	never	never	middle and lower layers	10
female	1970	No religious belief	Vocational high school	mass	seldom	Several times a week	The lower layer	#NULL!
male	1971	No religious belief	Junior high school	mass	Very Frequent	every day	The lower layer	#NULL!
female	1937	No religious belief	Junior high school	CPC member	never	never	Middle layer	#NULL!
female	1938	No religious belief	Primary school	mass	never	never	The lower layer	#NULL!
female	1972	No religious belief	ordinary high school	mass	Very Frequent	every day	Middle layer	9
female	1958	No religious belief	ordinary high school	mass	Frequent	every day	The lower layer	#NULL!
male	1957	No religious belief	Junior college（adult higher education）	mass	seldom	never	middle and lower layers	#NULL!
female	1982	No religious belief	ordinary high school	mass	Very Frequent	every day	Middle layer	#NULL!
female	1953	No religious belief	Junior high school	mass	Very Frequent	every day	Middle layer	#NULL!
female	1961	No religious belief	ordinary high school	mass	sometimes	every day	middle and lower layers	6
male	1974	No religious belief	Junior college（Formal higher education）	mass	Frequent	Several times a week	Middle layer	#NULL!
male	1938	No religious belief	Primary school	mass	never	never	Middle layer	#NULL!
female	1953	No religious belief	Primary school	mass	never	never	The lower layer	#NULL!
male	1991	Buddhism	Junior college（Formal higher education）	mass	Frequent	every day	Middle layer	#NULL!
female	1990	No religious belief	Junior college（adult higher education）	mass	Very Frequent	every day	Middle layer	#NULL!
female	1973	No religious belief	Junior college（adult higher education）	CPC member	Very Frequent	every day	middle and lower layers	#NULL!
female	1954	No religious belief	Junior high school	mass	seldom	never	middle and lower layers	10
female	1962	No religious belief	ordinary high school	mass	Frequent	every day	The lower layer	7
female	1951	No religious belief	Primary school	mass	never	never	Middle layer	#NULL!
female	1990	No religious belief	Bachelor degree（adult higher education）	CPC member	Very Frequent	every day	middle and lower layers	#NULL!
female	1978	No religious belief	Bachelor degree（adult higher education）	mass	Very Frequent	every day	middle and lower layers	10
male	1995	No religious belief	Junior high school	mass	Frequent	every day	Middle layer	#NULL!
female	1975	No religious belief	Graduate degree or above	CPC member	Very Frequent	Several or less a year	Middle layer	6
male	1950	No religious belief	ordinary high school	mass	sometimes	Several times a month	middle and lower layers	#NULL!
female	1953	No religious belief	Primary school	mass	never	never	unknown	10
female	1980	No religious belief	Graduate degree or above	CPC member	Very Frequent	every day	middle and lower layers	#NULL!
male	1970	No religious belief	Junior high school	mass	sometimes	Several times a month	middle and lower layers	9
female	1981	No religious belief	Junior college（adult higher education）	Communist youth league member	Frequent	every day	middle and lower layers	10
male	1962	No religious belief	Vocational high school	CPC member	Very Frequent	every day	Middle layer	9
female	1956	No religious belief	Junior high school	CPC member	Very Frequent	every day	middle and lower layers	10
female	1962	No religious belief	technical secondary school	Communist youth league member	Very Frequent	every day	Middle layer	#NULL!
male	1987	No religious belief	Bachelor degree（Formal higher education）	mass	Very Frequent	every day	middle and lower layers	#NULL!
male	1980	No religious belief	Vocational high school	mass	Frequent	every day	middle and lower layers	#NULL!
female	1980	No religious belief	Junior college（adult higher education）	mass	Very Frequent	every day	Middle layer	#NULL!
female	1959	No religious belief	ordinary high school	mass	Frequent	every day	The lower layer	10
female	1980	No religious belief	Junior college（adult higher education）	mass	Frequent	every day	Middle layer	#NULL!
male	1956	No religious belief	Junior high school	mass	never	never	middle and lower layers	#NULL!
male	1956	No religious belief	Junior high school	mass	Very Frequent	never	Middle layer	#NULL!
female	1939	No religious belief	Junior high school	CPC member	Very Frequent	every day	Middle layer	8
male	1947	No religious belief	Junior high school	CPC member	Very Frequent	every day	Middle layer	#NULL!
female	1997	No religious belief	Bachelor degree（Formal higher education）	CPC member	Very Frequent	every day	middle and lower layers	4
female	1981	No religious belief	Graduate degree or above	CPC member	Very Frequent	every day	The lower layer	#NULL!
female	1983	No religious belief	Junior college（adult higher education）	mass	Very Frequent	every day	The lower layer	10
female	1968	No religious belief	Bachelor degree（Formal higher education）	CPC member	Very Frequent	every day	middle and lower layers	#NULL!
female	1979	No religious belief	Vocational high school	mass	Very Frequent	every day	Middle layer	#NULL!
female	1978	No religious belief	Bachelor degree（Formal higher education）	mass	Very Frequent	every day	middle and lower layers	#NULL!
male	1983	No religious belief	Junior college（Formal higher education）	mass	Very Frequent	every day	Middle layer	10
female	1970	No religious belief	ordinary high school	mass	Frequent	every day	The lower layer	#NULL!
female	1997	No religious belief	Bachelor degree（Formal higher education）	mass	Very Frequent	every day	Middle layer	#NULL!
female	1971	No religious belief	Bachelor degree（adult higher education）	CPC member	Very Frequent	every day	Middle layer	#NULL!
male	1963	No religious belief	Junior college（adult higher education）	mass	sometimes	Several times a week	middle and lower layers	#NULL!
male	1936	No religious belief	technical secondary school	CPC member	Frequent	every day	Middle layer	cannot choose
male	1975	No religious belief	Graduate degree or above	CPC member	Very Frequent	every day	Middle layer	#NULL!
female	1988	No religious belief	Bachelor degree（adult higher education）	mass	Very Frequent	every day	Middle layer	7
male	1943	No religious belief	Junior high school	mass	never	never	Middle layer	#NULL!
male	1927	No religious belief	#NULL!	mass	never	never	Middle layer	#NULL!
female	1959	No religious belief	Vocational high school	mass	Frequent	every day	middle and lower layers	#NULL!
male	1982	No religious belief	ordinary high school	mass	Frequent	every day	The lower layer	#NULL!
male	1964	No religious belief	ordinary high school	mass	Very Frequent	every day	The lower layer	#NULL!
female	1974	No religious belief	Bachelor degree（Formal higher education）	CPC member	Very Frequent	every day	Middle layer	#NULL!
male	1955	No religious belief	Bachelor degree（Formal higher education）	mass	never	never	Middle layer	10
female	1991	No religious belief	Bachelor degree（Formal higher education）	mass	Frequent	every day	Middle layer	#NULL!
male	1973	No religious belief	Junior college（Formal higher education）	mass	Frequent	every day	middle and lower layers	#NULL!
female	1990	No religious belief	Bachelor degree（Formal higher education）	mass	Very Frequent	every day	middle and lower layers	#NULL!
female	1983	No religious belief	technical secondary school	mass	Very Frequent	every day	The lower layer	9
male	1987	No religious belief	Graduate degree or above	Communist youth league member	Very Frequent	every day	Middle and upper layers	#NULL!
male	1981	No religious belief	Junior college（adult higher education）	mass	Very Frequent	every day	The lower layer	#NULL!
male	1955	No religious belief	ordinary high school	mass	seldom	every day	middle and lower layers	#NULL!
male	1964	No religious belief	Junior high school	mass	Very Frequent	every day	Middle layer	7
female	1977	No religious belief	Bachelor degree（adult higher education）	CPC member	Frequent	every day	Middle layer	10
female	1959	Taoism	ordinary high school	mass	Frequent	every day	The lower layer	#NULL!
female	1979	No religious belief	technical secondary school	mass	Very Frequent	every day	The lower layer	8
female	1942	No religious belief	Bachelor degree（Formal higher education）	CPC member	Very Frequent	every day	Middle layer	#NULL!
female	1939	No religious belief	Vocational high school	CPC member	Frequent	every day	The lower layer	#NULL!
male	1960	No religious belief	Junior high school	mass	Frequent	every day	middle and lower layers	#NULL!
male	1956	No religious belief	Junior high school	mass	Very Frequent	every day	The lower layer	10
female	1937	No religious belief	#NULL!	CPC member	never	never	Middle layer	#NULL!
male	1951	No religious belief	Bachelor degree（adult higher education）	CPC member	seldom	Several or less a year	middle and lower layers	#NULL!
male	1982	No religious belief	Junior college（adult higher education）	mass	Very Frequent	Several times a month	middle and lower layers	#NULL!
female	1986	No religious belief	Vocational high school	mass	Frequent	every day	Middle layer	9
male	1936	No religious belief	Junior college（adult higher education）	CPC member	Very Frequent	every day	middle and lower layers	#NULL!
male	1983	No religious belief	Bachelor degree（Formal higher education）	mass	Frequent	every day	middle and lower layers	#NULL!
male	1956	No religious belief	technical secondary school	CPC member	never	never	middle and lower layers	10
male	1944	No religious belief	Junior high school	unknown	Frequent	every day	The lower layer	#NULL!
female	1955	Islam	Junior high school	mass	Frequent	Several times a week	middle and lower layers	7
female	1981	No religious belief	Junior college（Formal higher education）	mass	Frequent	every day	middle and lower layers	#NULL!
female	1967	No religious belief	ordinary high school	mass	Frequent	every day	The lower layer	8
male	1983	No religious belief	Bachelor degree（adult higher education）	mass	Very Frequent	every day	middle and lower layers	#NULL!
female	1954	No religious belief	Junior high school	mass	Very Frequent	every day	middle and lower layers	9
male	1984	No religious belief	Bachelor degree（Formal higher education）	CPC member	Frequent	every day	Middle layer	#NULL!
female	1992	No religious belief	Graduate degree or above	CPC member	Frequent	every day	middle and lower layers	#NULL!
male	1957	No religious belief	Primary school	mass	sometimes	every day	The lower layer	#NULL!
female	1997	No religious belief	Graduate degree or above	Communist youth league member	Very Frequent	every day	Middle layer	#NULL!
female	1986	No religious belief	Bachelor degree（Formal higher education）	mass	Very Frequent	every day	middle and lower layers	#NULL!
female	1946	No religious belief	Primary school	mass	Very Frequent	every day	The lower layer	#NULL!
female	1968	No religious belief	Junior college（adult higher education）	CPC member	Very Frequent	every day	Middle layer	#NULL!
male	1996	No religious belief	Bachelor degree（Formal higher education）	Communist youth league member	Very Frequent	every day	middle and lower layers	10
female	1958	No religious belief	ordinary high school	mass	Very Frequent	every day	The upper layer	#NULL!
male	1995	No religious belief	technical secondary school	Communist youth league member	Frequent	every day	middle and lower layers	9
female	1964	No religious belief	Junior high school	mass	Very Frequent	every day	Middle and upper layers	10
female	1960	No religious belief	#NULL!	mass	Very Frequent	every day	middle and lower layers	7
male	1988	No religious belief	Graduate degree or above	mass	Very Frequent	every day	Middle layer	#NULL!
female	1979	No religious belief	Junior high school	mass	Very Frequent	every day	middle and lower layers	#NULL!
female	1993	No religious belief	Bachelor degree（adult higher education）	Communist youth league member	Very Frequent	every day	Middle layer	5
female	1958	Buddhism	Junior high school	mass	Frequent	Several times a week	The lower layer	#NULL!
female	1968	No religious belief	ordinary high school	mass	Very Frequent	every day	middle and lower layers	#NULL!
male	1955	No religious belief	Junior high school	mass	Very Frequent	every day	The lower layer	#NULL!
male	2003	No religious belief	ordinary high school	mass	Frequent	every day	The lower layer	10
male	1964	No religious belief	Bachelor degree（Formal higher education）	mass	never	every day	Middle layer	#NULL!
male	1957	No religious belief	ordinary high school	CPC member	Frequent	Several times a month	middle and lower layers	0
female	1963	No religious belief	ordinary high school	mass	Frequent	every day	Middle and upper layers	#NULL!
male	1969	Buddhism	Bachelor degree（Formal higher education）	mass	Very Frequent	every day	The upper layer	#NULL!
male	1951	No religious belief	Junior high school	mass	seldom	Several or less a year	middle and lower layers	#NULL!
female	1981	No religious belief	Junior college（Formal higher education）	mass	Frequent	every day	middle and lower layers	#NULL!
female	1954	No religious belief	Primary school	mass	Very Frequent	every day	The lower layer	7
female	1988	No religious belief	Bachelor degree（Formal higher education）	mass	Very Frequent	every day	Middle layer	8
male	1936	No religious belief	ordinary high school	CPC member	never	never	Middle layer	#NULL!
male	1951	No religious belief	Junior high school	mass	never	never	Middle layer	10
male	1987	No religious belief	Bachelor degree（adult higher education）	mass	never	every day	Middle layer	#NULL!
female	1954	No religious belief	technical secondary school	CPC member	Frequent	every day	middle and lower layers	#NULL!
male	1980	No religious belief	Bachelor degree（Formal higher education）	mass	Frequent	every day	middle and lower layers	#NULL!
female	1948	No religious belief	Junior college（adult higher education）	CPC member	Frequent	every day	Middle layer	9
male	1979	No religious belief	Junior high school	mass	Very Frequent	every day	Middle layer	#NULL!
female	1939	Christianity	Never received any education	mass	never	never	The lower layer	#NULL!
male	1960	No religious belief	ordinary high school	mass	Very Frequent	every day	Middle layer	#NULL!
male	1955	No religious belief	Bachelor degree（Formal higher education）	CPC member	Very Frequent	every day	Middle and upper layers	10
male	1977	No religious belief	Bachelor degree（Formal higher education）	CPC member	Very Frequent	every day	Middle layer	8
female	1985	No religious belief	Bachelor degree（Formal higher education）	CPC member	Very Frequent	every day	middle and lower layers	#NULL!
female	1952	No religious belief	Bachelor degree（Formal higher education）	CPC member	Very Frequent	every day	middle and lower layers	#NULL!
male	1985	No religious belief	Junior college（adult higher education）	mass	Frequent	every day	middle and lower layers	10
male	1954	No religious belief	technical secondary school	CPC member	Very Frequent	every day	Middle layer	#NULL!
male	1985	No religious belief	Bachelor degree（Formal higher education）	mass	Frequent	every day	Middle and upper layers	8
female	1969	No religious belief	Bachelor degree（Formal higher education）	mass	Very Frequent	every day	Middle and upper layers	#NULL!
male	1957	No religious belief	Junior high school	mass	Very Frequent	every day	Middle layer	10
female	1972	No religious belief	Junior college（adult higher education）	mass	Very Frequent	every day	middle and lower layers	#NULL!
male	1996	No religious belief	Bachelor degree（Formal higher education）	Communist youth league member	Very Frequent	every day	middle and lower layers	#NULL!
male	1979	No religious belief	Graduate degree or above	CPC member	Very Frequent	every day	middle and lower layers	7
male	1962	No religious belief	ordinary high school	CPC member	Very Frequent	every day	middle and lower layers	#NULL!
female	1957	No religious belief	Junior high school	mass	never	never	Middle layer	#NULL!
male	2003	No religious belief	ordinary high school	mass	Frequent	Several times a week	The lower layer	10
female	1988	No religious belief	Bachelor degree（Formal higher education）	mass	Very Frequent	every day	middle and lower layers	#NULL!
male	1971	No religious belief	Bachelor degree（adult higher education）	CPC member	Very Frequent	every day	Middle layer	10
male	1979	No religious belief	Junior college（adult higher education）	mass	Very Frequent	every day	middle and lower layers	#NULL!
male	1967	No religious belief	Primary school	mass	sometimes	Several times a week	The lower layer	#NULL!
female	1963	No religious belief	Never received any education	mass	seldom	Several or less a year	The lower layer	#NULL!
female	1986	No religious belief	Graduate degree or above	CPC member	Very Frequent	every day	Middle layer	4
male	1988	No religious belief	Bachelor degree（Formal higher education）	mass	Very Frequent	every day	middle and lower layers	#NULL!
male	1998	No religious belief	Junior high school	mass	Very Frequent	every day	middle and lower layers	#NULL!
male	2000	No religious belief	Bachelor degree（Formal higher education）	mass	Frequent	every day	The lower layer	#NULL!
female	1967	No religious belief	Junior high school	mass	Frequent	Several or less a year	middle and lower layers	#NULL!
female	1983	No religious belief	Bachelor degree（Formal higher education）	mass	Very Frequent	every day	Middle layer	6
female	1962	No religious belief	ordinary high school	mass	Very Frequent	every day	Middle layer	#NULL!
female	1960	No religious belief	ordinary high school	mass	Very Frequent	every day	middle and lower layers	#NULL!
female	1992	No religious belief	Graduate degree or above	mass	Very Frequent	every day	middle and lower layers	#NULL!
male	1967	No religious belief	Junior high school	mass	Very Frequent	every day	The lower layer	#NULL!
male	1970	No religious belief	Bachelor degree（Formal higher education）	mass	Very Frequent	every day	Middle and upper layers	#NULL!
male	1960	No religious belief	Junior high school	CPC member	Very Frequent	every day	Middle layer	10
male	1993	No religious belief	Graduate degree or above	CPC member	Frequent	Several times a week	middle and lower layers	#NULL!
male	1984	No religious belief	Bachelor degree（Formal higher education）	mass	Very Frequent	every day	middle and lower layers	#NULL!
male	1956	No religious belief	technical secondary school	CPC member	Very Frequent	every day	middle and lower layers	8
male	1969	No religious belief	Junior high school	mass	Very Frequent	Several times a month	The lower layer	5
male	1951	No religious belief	Junior high school	mass	Very Frequent	every day	The lower layer	#NULL!
female	1999	No religious belief	Bachelor degree（Formal higher education）	Communist youth league member	Very Frequent	every day	The lower layer	#NULL!
female	2000	No religious belief	Bachelor degree（Formal higher education）	Communist youth league member	Very Frequent	every day	middle and lower layers	#NULL!
male	1956	No religious belief	ordinary high school	mass	Very Frequent	every day	middle and lower layers	10
female	1997	No religious belief	Graduate degree or above	CPC member	Very Frequent	every day	middle and lower layers	#NULL!
female	1959	Christianity	ordinary high school	mass	Frequent	never	The lower layer	0
male	1981	No religious belief	Bachelor degree（Formal higher education）	mass	Very Frequent	every day	Middle layer	#NULL!
female	1980	No religious belief	Bachelor degree（adult higher education）	mass	Very Frequent	every day	Middle layer	#NULL!
female	1997	No religious belief	Bachelor degree（Formal higher education）	CPC member	Very Frequent	Several times a week	middle and lower layers	#NULL!
female	1972	No religious belief	Graduate degree or above	mass	Very Frequent	every day	Middle and upper layers	#NULL!
female	1999	No religious belief	Graduate degree or above	Communist youth league member	Very Frequent	every day	Middle and upper layers	#NULL!
male	1987	No religious belief	ordinary high school	mass	Very Frequent	every day	Middle layer	#NULL!
male	2002	No religious belief	Bachelor degree（Formal higher education）	Communist youth league member	Very Frequent	every day	The lower layer	10
female	1949	No religious belief	Junior high school	mass	never	never	The lower layer	#NULL!
female	1959	No religious belief	ordinary high school	mass	Very Frequent	every day	Middle layer	10
female	1981	No religious belief	Bachelor degree（Formal higher education）	CPC member	Very Frequent	every day	Middle layer	10
female	1931	No religious belief	Primary school	mass	never	never	The upper layer	#NULL!
female	1973	Christianity	Primary school	mass	Frequent	every day	Middle layer	6
male	1993	No religious belief	Graduate degree or above	CPC member	Very Frequent	every day	middle and lower layers	#NULL!
male	1992	No religious belief	Graduate degree or above	CPC member	Very Frequent	every day	middle and lower layers	#NULL!
male	1952	No religious belief	Junior high school	CPC member	never	never	Middle layer	10
female	1990	No religious belief	Bachelor degree（adult higher education）	mass	Very Frequent	every day	middle and lower layers	#NULL!
male	1987	No religious belief	Junior college（Formal higher education）	CPC member	Frequent	every day	middle and lower layers	9
female	1978	No religious belief	Bachelor degree（adult higher education）	mass	Frequent	every day	middle and lower layers	#NULL!
female	1954	No religious belief	technical secondary school	CPC member	Very Frequent	every day	Middle and upper layers	#NULL!
female	1960	Islam	ordinary high school	mass	Very Frequent	every day	middle and lower layers	#NULL!
male	1982	No religious belief	Bachelor degree（adult higher education）	mass	Very Frequent	every day	Middle layer	#NULL!
female	1954	Christianity	Junior high school	mass	Very Frequent	every day	Middle layer	#NULL!
female	1941	Buddhism	Bachelor degree（adult higher education）	mass	Very Frequent	every day	Middle layer	#NULL!
male	1978	No religious belief	Bachelor degree（Formal higher education）	mass	Very Frequent	every day	middle and lower layers	#NULL!
female	1975	No religious belief	Bachelor degree（Formal higher education）	mass	Very Frequent	every day	Middle layer	#NULL!
female	1985	No religious belief	Bachelor degree（adult higher education）	mass	Very Frequent	every day	middle and lower layers	9
male	1978	No religious belief	Junior college（adult higher education）	mass	Very Frequent	every day	Middle layer	4
male	1994	No religious belief	Bachelor degree（Formal higher education）	mass	Very Frequent	every day	Middle layer	#NULL!
female	1961	No religious belief	ordinary high school	mass	sometimes	every day	Middle layer	#NULL!
male	1993	No religious belief	Bachelor degree（Formal higher education）	mass	Very Frequent	every day	Middle layer	#NULL!
female	2000	No religious belief	Bachelor degree（Formal higher education）	Communist youth league member	Very Frequent	every day	Middle layer	#NULL!
female	1950	No religious belief	Junior high school	mass	Frequent	every day	middle and lower layers	#NULL!
female	1989	No religious belief	Junior college（adult higher education）	mass	Very Frequent	every day	Middle layer	#NULL!
male	1971	No religious belief	ordinary high school	mass	Frequent	every day	middle and lower layers	9
female	1991	No religious belief	Bachelor degree（adult higher education）	mass	Very Frequent	every day	middle and lower layers	8
female	1951	No religious belief	Junior high school	mass	never	never	middle and lower layers	#NULL!
female	1971	No religious belief	Graduate degree or above	CPC member	Very Frequent	every day	middle and lower layers	#NULL!
female	1969	No religious belief	Junior college（Formal higher education）	mass	Very Frequent	every day	Middle layer	#NULL!
female	1958	No religious belief	ordinary high school	mass	Very Frequent	every day	The lower layer	#NULL!
female	1987	Buddhism	ordinary high school	mass	Very Frequent	every day	Middle layer	9
female	1982	No religious belief	Bachelor degree（Formal higher education）	mass	Very Frequent	every day	Middle layer	8
male	2001	No religious belief	Bachelor degree（Formal higher education）	Communist youth league member	Very Frequent	every day	Middle layer	#NULL!
male	1952	No religious belief	technical secondary school	mass	Frequent	every day	middle and lower layers	#NULL!
female	1985	No religious belief	Vocational high school	mass	Very Frequent	every day	middle and lower layers	10
male	1950	No religious belief	Junior high school	CPC member	Frequent	every day	middle and lower layers	#NULL!
male	1995	No religious belief	Bachelor degree（adult higher education）	Communist youth league member	Very Frequent	every day	Middle layer	6
male	1982	No religious belief	Junior college（adult higher education）	CPC member	Very Frequent	every day	Middle layer	10
male	1968	No religious belief	Junior high school	mass	Frequent	every day	The lower layer	10
female	1938	No religious belief	technical secondary school	mass	seldom	Several times a week	The lower layer	9
female	1947	No religious belief	Primary school	mass	never	never	Middle layer	10
male	1966	No religious belief	Junior high school	mass	never	never	Middle layer	#NULL!
female	1990	No religious belief	Junior college（Formal higher education）	mass	Very Frequent	every day	Middle layer	#NULL!
male	1995	No religious belief	Graduate degree or above	Communist youth league member	Very Frequent	every day	Middle layer	#NULL!
male	1994	No religious belief	Junior college（adult higher education）	mass	Very Frequent	every day	Middle layer	#NULL!
female	1987	No religious belief	Graduate degree or above	Communist youth league member	Very Frequent	every day	Middle layer	5
female	1948	No religious belief	technical secondary school	CPC member	never	never	Middle layer	10
male	1975	No religious belief	Junior college（Formal higher education）	mass	Frequent	every day	Middle layer	10
female	1999	No religious belief	Bachelor degree（Formal higher education）	Communist youth league member	Very Frequent	every day	The lower layer	#NULL!
female	1943	No religious belief	Primary school	mass	never	never	middle and lower layers	#NULL!
male	1987	No religious belief	Junior high school	mass	sometimes	Several times a month	middle and lower layers	cannot choose
male	1990	No religious belief	Junior college（adult higher education）	mass	Very Frequent	every day	middle and lower layers	#NULL!
female	1993	No religious belief	Bachelor degree（Formal higher education）	CPC member	Frequent	every day	middle and lower layers	#NULL!
female	1976	No religious belief	technical secondary school	mass	Frequent	every day	The lower layer	8
male	1946	No religious belief	Junior high school	mass	never	never	The lower layer	#NULL!
female	1995	No religious belief	Graduate degree or above	mass	Very Frequent	every day	Middle layer	7
male	1981	No religious belief	#NULL!	CPC member	Frequent	every day	middle and lower layers	#NULL!
female	1985	No religious belief	Bachelor degree（Formal higher education）	CPC member	Very Frequent	every day	middle and lower layers	#NULL!
male	1971	No religious belief	Bachelor degree（adult higher education）	mass	Frequent	every day	Middle and upper layers	#NULL!
male	1959	others	Graduate degree or above	mass	Very Frequent	every day	The lower layer	#NULL!
female	1954	No religious belief	technical secondary school	CPC member	Very Frequent	every day	Middle layer	5
female	1949	No religious belief	Junior college（adult higher education）	mass	never	never	middle and lower layers	#NULL!
female	1959	No religious belief	ordinary high school	mass	Frequent	every day	Middle and upper layers	10
female	1993	No religious belief	Bachelor degree（Formal higher education）	CPC member	Very Frequent	every day	Middle layer	8
female	1976	No religious belief	Vocational high school	mass	Frequent	Several times a month	middle and lower layers	8
male	2001	No religious belief	Bachelor degree（Formal higher education）	Communist youth league member	Very Frequent	every day	The lower layer	#NULL!
male	1954	No religious belief	Primary school	CPC member	never	never	middle and lower layers	#NULL!
female	1964	No religious belief	technical school	mass	Frequent	every day	The lower layer	2
male	1971	No religious belief	ordinary high school	CPC member	Frequent	Several times a week	The lower layer	5
male	1986	Christianity	Graduate degree or above	mass	Very Frequent	every day	middle and lower layers	7
female	1944	No religious belief	technical secondary school	mass	Very Frequent	never	The lower layer	#NULL!
female	1971	No religious belief	ordinary high school	mass	Very Frequent	every day	The lower layer	#NULL!
female	1980	No religious belief	Bachelor degree（adult higher education）	mass	Very Frequent	every day	Middle and upper layers	#NULL!
female	1949	No religious belief	technical secondary school	CPC member	Frequent	every day	Middle layer	#NULL!
male	1955	No religious belief	ordinary high school	mass	Frequent	every day	middle and lower layers	#NULL!
female	1997	No religious belief	Graduate degree or above	CPC member	Very Frequent	every day	middle and lower layers	#NULL!
female	1980	No religious belief	technical secondary school	Communist youth league member	Very Frequent	every day	Middle layer	3
male	1983	No religious belief	Bachelor degree（Formal higher education）	mass	Frequent	every day	middle and lower layers	2
male	1978	No religious belief	Graduate degree or above	mass	Very Frequent	every day	Middle layer	#NULL!
female	1934	No religious belief	Primary school	mass	never	never	middle and lower layers	#NULL!
female	1959	No religious belief	Junior high school	mass	Frequent	every day	The lower layer	#NULL!
female	1984	Islam	Junior college（adult higher education）	mass	Very Frequent	every day	Middle layer	#NULL!
male	1990	No religious belief	Graduate degree or above	CPC member	Very Frequent	every day	Middle layer	#NULL!
female	1954	No religious belief	ordinary high school	mass	seldom	never	The lower layer	10
male	1959	No religious belief	ordinary high school	mass	Frequent	every day	Middle and upper layers	#NULL!
female	1980	No religious belief	ordinary high school	mass	Very Frequent	every day	middle and lower layers	#NULL!
female	1951	Christianity	technical secondary school	mass	Frequent	every day	Middle layer	#NULL!
female	1989	Buddhism	Vocational high school	mass	Frequent	every day	middle and lower layers	#NULL!
female	1966	No religious belief	ordinary high school	mass	Very Frequent	every day	middle and lower layers	10
female	1965	No religious belief	Primary school	mass	seldom	every day	Middle and upper layers	8
male	1977	No religious belief	ordinary high school	CPC member	Frequent	every day	Middle layer	10
female	1988	No religious belief	Bachelor degree（Formal higher education）	mass	Very Frequent	every day	Middle layer	10
male	1982	No religious belief	Junior college（adult higher education）	CPC member	Frequent	every day	middle and lower layers	8
male	1940	No religious belief	ordinary high school	mass	never	never	middle and lower layers	9
male	1966	No religious belief	Bachelor degree（Formal higher education）	mass	Very Frequent	every day	Middle layer	10
male	1984	Buddhism	Junior college（Formal higher education）	Communist youth league member	Very Frequent	every day	middle and lower layers	#NULL!
female	1947	No religious belief	Junior high school	mass	never	never	middle and lower layers	#NULL!
male	1958	No religious belief	Junior high school	mass	sometimes	every day	middle and lower layers	#NULL!
female	1985	No religious belief	Junior high school	mass	Very Frequent	every day	middle and lower layers	#NULL!
female	1956	No religious belief	Junior college（adult higher education）	CPC member	Very Frequent	Several or less a year	Middle and upper layers	#NULL!
female	1989	No religious belief	technical school	mass	Very Frequent	every day	The lower layer	#NULL!
female	1951	No religious belief	Bachelor degree（Formal higher education）	CPC member	Frequent	every day	Middle and upper layers	#NULL!
male	1986	No religious belief	ordinary high school	mass	Very Frequent	every day	The lower layer	#NULL!
male	1973	No religious belief	Primary school	mass	Very Frequent	every day	middle and lower layers	#NULL!
male	1961	No religious belief	Junior college（adult higher education）	Communist youth league member	Very Frequent	every day	Middle and upper layers	#NULL!
female	1962	No religious belief	ordinary high school	CPC member	Very Frequent	every day	Middle layer	#NULL!
female	1983	Buddhism	ordinary high school	mass	seldom	every day	Middle layer	5
male	1985	Islam	Junior high school	mass	Very Frequent	every day	middle and lower layers	10
female	1950	No religious belief	Junior high school	mass	sometimes	never	Middle layer	#NULL!
female	1950	No religious belief	Bachelor degree（adult higher education）	CPC member	Frequent	every day	middle and lower layers	#NULL!
male	1953	No religious belief	Junior high school	CPC member	never	never	middle and lower layers	#NULL!
female	1958	No religious belief	ordinary high school	mass	Very Frequent	every day	middle and lower layers	#NULL!
female	1967	No religious belief	technical secondary school	CPC member	Very Frequent	every day	The lower layer	10
female	1992	No religious belief	Bachelor degree（adult higher education）	mass	Frequent	Several times a month	middle and lower layers	8
female	1959	Buddhism	ordinary high school	mass	Frequent	every day	Middle layer	#NULL!
female	1969	No religious belief	Primary school	mass	Very Frequent	every day	Middle layer	#NULL!
female	1978	No religious belief	ordinary high school	mass	Very Frequent	every day	middle and lower layers	#NULL!
female	1981	No religious belief	Junior college（adult higher education）	mass	Very Frequent	every day	Middle layer	#NULL!
male	1960	No religious belief	Bachelor degree（Formal higher education）	mass	Frequent	every day	The lower layer	#NULL!
male	1975	No religious belief	Vocational high school	mass	Frequent	every day	The lower layer	#NULL!
male	1950	No religious belief	Primary school	CPC member	Frequent	every day	Middle layer	10
male	1985	No religious belief	Graduate degree or above	CPC member	Very Frequent	every day	Middle layer	10
female	1989	No religious belief	Bachelor degree（Formal higher education）	mass	Very Frequent	every day	The upper layer	#NULL!
male	1983	No religious belief	Graduate degree or above	CPC member	Very Frequent	every day	Middle layer	#NULL!
female	1958	No religious belief	ordinary high school	mass	sometimes	every day	Middle and upper layers	#NULL!
male	1982	No religious belief	Junior college（Formal higher education）	mass	Very Frequent	every day	middle and lower layers	3
female	1983	No religious belief	Junior college（adult higher education）	mass	Very Frequent	every day	middle and lower layers	10
male	1963	No religious belief	Graduate degree or above	CPC member	Very Frequent	every day	Middle and upper layers	#NULL!
female	1955	No religious belief	Junior high school	mass	never	never	Middle layer	#NULL!
male	1966	No religious belief	Junior high school	mass	Very Frequent	every day	middle and lower layers	#NULL!
female	1984	Christianity	Bachelor degree（Formal higher education）	mass	Very Frequent	every day	Middle layer	#NULL!
male	1940	No religious belief	ordinary high school	CPC member	Very Frequent	Several times a week	middle and lower layers	#NULL!
female	1963	No religious belief	Junior college（adult higher education）	mass	Frequent	Several times a month	Middle layer	#NULL!
female	1948	No religious belief	Junior high school	mass	seldom	Several or less a year	Middle layer	#NULL!
female	1958	Christianity	ordinary high school	mass	Very Frequent	every day	The lower layer	#NULL!
male	1984	No religious belief	Bachelor degree（Formal higher education）	mass	Very Frequent	every day	The lower layer	#NULL!
male	1960	No religious belief	ordinary high school	mass	Frequent	every day	Middle layer	#NULL!
female	1953	No religious belief	Bachelor degree（Formal higher education）	CPC member	Frequent	every day	Middle and upper layers	#NULL!
male	1963	No religious belief	Junior high school	CPC member	Very Frequent	every day	middle and lower layers	#NULL!
female	1960	No religious belief	ordinary high school	mass	Very Frequent	every day	middle and lower layers	10
female	1981	No religious belief	Junior college（adult higher education）	mass	Frequent	every day	Middle layer	#NULL!
female	1977	No religious belief	Junior high school	mass	seldom	every day	middle and lower layers	9
male	1976	Buddhism	Junior high school	mass	Very Frequent	every day	Middle layer	#NULL!
female	1965	No religious belief	technical secondary school	mass	Frequent	every day	The lower layer	#NULL!
male	1952	No religious belief	technical secondary school	CPC member	Frequent	every day	Middle layer	6
male	1950	No religious belief	Primary school	mass	never	never	The lower layer	#NULL!
female	1956	Christianity	Primary school	mass	sometimes	every day	middle and lower layers	#NULL!
male	1956	No religious belief	Junior high school	CPC member	sometimes	never	middle and lower layers	#NULL!
male	1967	No religious belief	ordinary high school	mass	Very Frequent	every day	The lower layer	5
female	1956	No religious belief	Junior high school	mass	Frequent	Several times a week	middle and lower layers	#NULL!
female	1954	No religious belief	technical secondary school	mass	sometimes	every day	Middle layer	10
female	1980	No religious belief	Graduate degree or above	CPC member	Very Frequent	every day	The lower layer	#NULL!
male	1995	No religious belief	Junior college（Formal higher education）	Communist youth league member	Very Frequent	every day	Middle layer	#NULL!
female	1950	No religious belief	Junior high school	mass	Very Frequent	every day	middle and lower layers	7
female	1938	No religious belief	Never received any education	mass	never	never	Middle layer	4
male	1966	No religious belief	Junior high school	mass	sometimes	Several times a week	The lower layer	8
female	1940	No religious belief	Primary school	mass	never	never	Middle layer	#NULL!
female	1976	No religious belief	Bachelor degree（adult higher education）	mass	Very Frequent	every day	Middle layer	#NULL!
male	1947	No religious belief	Junior high school	mass	seldom	never	The lower layer	10
male	2003	No religious belief	Junior high school	mass	Frequent	every day	The lower layer	10
female	1937	No religious belief	Junior high school	mass	never	never	Middle layer	#NULL!
male	1960	No religious belief	Junior college（adult higher education）	mass	Frequent	every day	The lower layer	10
male	1949	No religious belief	technical secondary school	CPC member	never	never	middle and lower layers	10
male	2000	No religious belief	Junior college（Formal higher education）	Communist youth league member	Very Frequent	every day	The lower layer	#NULL!
female	1997	No religious belief	Bachelor degree（Formal higher education）	Communist youth league member	Very Frequent	every day	Middle layer	8
male	1971	No religious belief	technical secondary school	CPC member	Frequent	every day	The lower layer	#NULL!
male	1986	No religious belief	Bachelor degree（adult higher education）	CPC member	Very Frequent	every day	Middle and upper layers	#NULL!
male	1984	No religious belief	Vocational high school	mass	Very Frequent	every day	The lower layer	#NULL!
male	1960	No religious belief	ordinary high school	mass	never	Several or less a year	middle and lower layers	#NULL!
female	1984	No religious belief	Graduate degree or above	CPC member	Frequent	every day	middle and lower layers	8
female	1972	No religious belief	Junior college（adult higher education）	mass	Very Frequent	every day	The lower layer	6
male	1959	No religious belief	ordinary high school	CPC member	Very Frequent	every day	middle and lower layers	10
female	1969	No religious belief	Bachelor degree（adult higher education）	mass	Very Frequent	every day	Middle layer	#NULL!
female	2001	No religious belief	Bachelor degree（Formal higher education）	Communist youth league member	Very Frequent	every day	middle and lower layers	#NULL!
male	1997	No religious belief	Bachelor degree（Formal higher education）	Communist youth league member	Very Frequent	every day	middle and lower layers	#NULL!
male	1956	No religious belief	Junior high school	Communist youth league member	Very Frequent	every day	Middle layer	#NULL!
male	1990	No religious belief	Junior college（adult higher education）	mass	Very Frequent	Several times a week	middle and lower layers	#NULL!
female	1957	No religious belief	Primary school	mass	Frequent	every day	middle and lower layers	#NULL!
male	1987	No religious belief	Junior college（adult higher education）	Communist youth league member	Very Frequent	every day	middle and lower layers	10
male	1944	Islam	Junior high school	mass	Frequent	every day	Middle layer	#NULL!
male	1968	No religious belief	Primary school	mass	seldom	every day	middle and lower layers	10
female	1975	No religious belief	Junior college（adult higher education）	mass	Very Frequent	every day	Middle layer	#NULL!
male	1976	No religious belief	Junior high school	CPC member	Frequent	every day	Middle layer	#NULL!
female	1963	No religious belief	ordinary high school	mass	Frequent	Several times a month	Middle layer	#NULL!
male	1951	No religious belief	Junior high school	mass	never	never	The lower layer	5
female	1945	No religious belief	Bachelor degree（Formal higher education）	CPC member	seldom	Several times a month	Middle layer	9
female	1991	No religious belief	Junior high school	mass	sometimes	every day	middle and lower layers	#NULL!
male	1954	No religious belief	Junior high school	CPC member	Very Frequent	every day	middle and lower layers	6
male	1952	No religious belief	Junior high school	CPC member	never	never	The lower layer	#NULL!
female	1998	No religious belief	Bachelor degree（Formal higher education）	CPC member	Very Frequent	every day	middle and lower layers	10
female	1972	No religious belief	Bachelor degree（adult higher education）	mass	Frequent	Several times a week	Middle layer	7
male	1969	No religious belief	Bachelor degree（adult higher education）	CPC member	Frequent	every day	middle and lower layers	#NULL!
female	1982	No religious belief	technical secondary school	mass	Very Frequent	every day	Middle layer	#NULL!
male	1995	No religious belief	Bachelor degree（Formal higher education）	CPC member	Frequent	every day	Middle layer	#NULL!
female	1948	Buddhism	Junior high school	mass	never	never	Middle layer	#NULL!
male	1978	No religious belief	ordinary high school	mass	Frequent	every day	The lower layer	cannot choose
female	1980	No religious belief	Bachelor degree（Formal higher education）	mass	Very Frequent	every day	middle and lower layers	#NULL!
female	1969	No religious belief	Junior high school	mass	Very Frequent	every day	middle and lower layers	#NULL!
female	1970	No religious belief	Junior high school	mass	seldom	Several or less a year	middle and lower layers	9
female	1956	No religious belief	ordinary high school	mass	never	never	Middle layer	#NULL!
female	1961	No religious belief	ordinary high school	mass	Very Frequent	every day	Middle layer	#NULL!
female	1957	No religious belief	technical school	mass	sometimes	never	middle and lower layers	9
female	1993	No religious belief	Vocational high school	mass	Very Frequent	every day	middle and lower layers	10
female	1984	No religious belief	technical secondary school	mass	sometimes	every day	The lower layer	#NULL!
male	1983	No religious belief	Junior high school	mass	Very Frequent	every day	middle and lower layers	#NULL!
male	1968	Catholicism	Primary school	mass	never	never	The lower layer	7
male	1946	No religious belief	technical secondary school	CPC member	seldom	never	middle and lower layers	#NULL!
female	1965	No religious belief	Junior high school	mass	sometimes	every day	Middle layer	#NULL!
female	1957	No religious belief	ordinary high school	mass	Frequent	every day	middle and lower layers	7
male	1975	No religious belief	Bachelor degree（Formal higher education）	CPC member	Very Frequent	every day	Middle layer	7
female	1975	No religious belief	Junior high school	mass	Frequent	every day	Middle layer	#NULL!
female	1962	No religious belief	ordinary high school	mass	sometimes	every day	Middle layer	9
male	1991	No religious belief	Graduate degree or above	mass	Very Frequent	every day	Middle layer	#NULL!
male	1959	No religious belief	ordinary high school	CPC member	Frequent	every day	middle and lower layers	#NULL!
female	1981	No religious belief	Junior high school	mass	Frequent	every day	Middle layer	#NULL!
male	2001	No religious belief	Bachelor degree（Formal higher education）	Communist youth league member	Very Frequent	every day	Middle layer	#NULL!
female	1964	No religious belief	Primary school	mass	Frequent	never	Middle layer	#NULL!
female	1965	No religious belief	Bachelor degree（adult higher education）	CPC member	Very Frequent	every day	Middle and upper layers	8
female	1958	No religious belief	ordinary high school	mass	sometimes	every day	Middle layer	8
female	1958	No religious belief	technical secondary school	CPC member	Very Frequent	every day	middle and lower layers	#NULL!
male	1992	No religious belief	Bachelor degree（Formal higher education）	mass	Frequent	every day	Middle layer	8
male	1963	No religious belief	ordinary high school	mass	Very Frequent	every day	middle and lower layers	7
female	1959	No religious belief	ordinary high school	mass	Frequent	every day	Middle layer	#NULL!
female	1970	No religious belief	Primary school	mass	Frequent	every day	The lower layer	#NULL!
male	1954	No religious belief	Junior high school	mass	Very Frequent	every day	middle and lower layers	#NULL!
female	1963	No religious belief	ordinary high school	mass	Very Frequent	every day	middle and lower layers	10
female	1959	Islam	ordinary high school	mass	Very Frequent	every day	middle and lower layers	#NULL!
male	1993	No religious belief	Bachelor degree（Formal higher education）	CPC member	Very Frequent	every day	Middle layer	10
female	1938	No religious belief	Junior high school	CPC member	sometimes	never	Middle layer	#NULL!
male	1972	No religious belief	ordinary high school	mass	Very Frequent	every day	middle and lower layers	#NULL!
male	1965	Buddhism	ordinary high school	mass	Frequent	Several or less a year	Middle layer	#NULL!
female	1953	No religious belief	Junior high school	CPC member	Frequent	every day	middle and lower layers	10
male	1984	No religious belief	Bachelor degree（Formal higher education）	mass	Very Frequent	Several times a week	middle and lower layers	#NULL!
male	1982	No religious belief	Junior high school	mass	unknown	every day	Middle layer	#NULL!
female	2000	No religious belief	Bachelor degree（Formal higher education）	Communist youth league member	Very Frequent	every day	The lower layer	#NULL!
female	1964	No religious belief	Junior college（Formal higher education）	mass	Very Frequent	every day	middle and lower layers	8
male	1956	No religious belief	ordinary high school	mass	sometimes	Several times a week	middle and lower layers	10
female	1996	No religious belief	Vocational high school	mass	Very Frequent	every day	Middle layer	#NULL!
female	1956	No religious belief	Junior high school	mass	Very Frequent	every day	middle and lower layers	5
male	1934	No religious belief	old-style private school	CPC member	never	never	Middle layer	#NULL!
male	1989	No religious belief	Bachelor degree（adult higher education）	mass	Frequent	every day	The lower layer	5
male	1996	Buddhism	Junior college（Formal higher education）	mass	Very Frequent	every day	middle and lower layers	#NULL!
female	1955	No religious belief	Junior high school	mass	Frequent	every day	middle and lower layers	#NULL!
female	1988	No religious belief	Bachelor degree（adult higher education）	CPC member	Very Frequent	every day	Middle layer	#NULL!
female	1992	No religious belief	Junior college（Formal higher education）	mass	Very Frequent	every day	middle and lower layers	10
male	1945	No religious belief	ordinary high school	mass	Very Frequent	every day	Middle and upper layers	#NULL!
female	1992	No religious belief	Bachelor degree（Formal higher education）	mass	Very Frequent	every day	Middle layer	#NULL!
male	1996	No religious belief	Junior high school	mass	Frequent	every day	middle and lower layers	5
female	1985	No religious belief	Vocational high school	mass	Frequent	every day	middle and lower layers	#NULL!
female	2000	No religious belief	Bachelor degree（Formal higher education）	Communist youth league member	Very Frequent	every day	Middle layer	7
female	1971	No religious belief	Never received any education	mass	never	never	The lower layer	#NULL!
male	1965	No religious belief	Junior high school	mass	Frequent	every day	The lower layer	6
male	1982	No religious belief	Graduate degree or above	CPC member	Very Frequent	every day	middle and lower layers	#NULL!
female	1953	No religious belief	Junior high school	mass	never	never	Middle layer	#NULL!
male	1942	No religious belief	#NULL!	CPC member	Very Frequent	every day	middle and lower layers	#NULL!
female	1969	No religious belief	Bachelor degree（adult higher education）	mass	Frequent	every day	middle and lower layers	10
male	1991	No religious belief	Bachelor degree（Formal higher education）	mass	Very Frequent	every day	The lower layer	6
male	1953	No religious belief	technical secondary school	mass	Very Frequent	Several times a week	Middle layer	cannot choose
male	1950	No religious belief	Junior high school	mass	seldom	never	middle and lower layers	7
male	1960	No religious belief	Junior college（adult higher education）	mass	Very Frequent	every day	Middle layer	#NULL!
female	1981	No religious belief	Bachelor degree（adult higher education）	mass	Very Frequent	every day	middle and lower layers	#NULL!
female	1945	No religious belief	ordinary high school	CPC member	Frequent	every day	middle and lower layers	#NULL!
male	1954	No religious belief	ordinary high school	CPC member	never	never	The lower layer	10
female	1948	No religious belief	Junior college（adult higher education）	CPC member	seldom	Several or less a year	The lower layer	#NULL!
female	1980	No religious belief	Bachelor degree（adult higher education）	mass	Frequent	every day	Middle layer	#NULL!
female	1955	No religious belief	Junior high school	mass	sometimes	every day	middle and lower layers	10
female	1977	No religious belief	Junior college（adult higher education）	mass	Frequent	every day	Middle layer	5
male	1985	No religious belief	technical secondary school	mass	Very Frequent	every day	Middle layer	#NULL!
female	1963	No religious belief	ordinary high school	mass	Frequent	every day	The lower layer	#NULL!
female	1987	No religious belief	Vocational high school	Communist youth league member	Frequent	every day	The upper layer	#NULL!
female	1953	No religious belief	Junior college（Formal higher education）	CPC member	Frequent	every day	Middle layer	#NULL!
male	1955	No religious belief	ordinary high school	CPC member	Very Frequent	every day	middle and lower layers	10
female	1957	No religious belief	ordinary high school	mass	seldom	every day	middle and lower layers	10
male	1949	No religious belief	Bachelor degree（adult higher education）	CPC member	Very Frequent	every day	Middle and upper layers	#NULL!
male	1961	No religious belief	technical school	CPC member	Frequent	every day	Middle layer	#NULL!
male	2002	No religious belief	technical school	mass	Very Frequent	every day	middle and lower layers	#NULL!
female	1987	No religious belief	Bachelor degree（Formal higher education）	mass	Very Frequent	every day	middle and lower layers	#NULL!
male	1953	No religious belief	Junior high school	mass	Frequent	every day	The lower layer	2
male	1955	No religious belief	Junior high school	mass	Very Frequent	every day	middle and lower layers	#NULL!
female	1962	No religious belief	ordinary high school	mass	sometimes	Several times a week	middle and lower layers	10
female	1956	Buddhism	Junior high school	mass	Very Frequent	every day	middle and lower layers	#NULL!
female	1986	No religious belief	ordinary high school	mass	Very Frequent	every day	Middle layer	#NULL!
male	1965	No religious belief	ordinary high school	mass	Very Frequent	every day	The lower layer	#NULL!
male	1958	No religious belief	ordinary high school	mass	sometimes	every day	middle and lower layers	10
male	1980	No religious belief	Bachelor degree（adult higher education）	CPC member	Very Frequent	every day	middle and lower layers	#NULL!
female	1999	Buddhism	Bachelor degree（Formal higher education）	Communist youth league member	Very Frequent	every day	middle and lower layers	#NULL!
male	1984	No religious belief	Graduate degree or above	mass	Very Frequent	every day	Middle and upper layers	8
male	1943	No religious belief	Bachelor degree（Formal higher education）	mass	Frequent	every day	Middle layer	#NULL!
female	1988	No religious belief	Junior college（adult higher education）	mass	Very Frequent	every day	middle and lower layers	#NULL!
female	1991	No religious belief	Graduate degree or above	mass	Very Frequent	every day	middle and lower layers	8
female	1955	No religious belief	Junior high school	mass	never	never	middle and lower layers	#NULL!
female	1981	No religious belief	Bachelor degree（adult higher education）	mass	Very Frequent	every day	Middle layer	5
male	1950	No religious belief	Junior high school	mass	never	never	The lower layer	8
male	1952	Buddhism	Junior college（adult higher education）	mass	Frequent	every day	middle and lower layers	#NULL!
male	1971	No religious belief	Graduate degree or above	CPC member	Frequent	every day	Middle and upper layers	#NULL!
male	1962	No religious belief	ordinary high school	mass	sometimes	every day	Middle layer	#NULL!
female	1947	No religious belief	Bachelor degree（Formal higher education）	CPC member	sometimes	Several times a week	middle and lower layers	5
female	1948	No religious belief	technical secondary school	CPC member	Very Frequent	every day	middle and lower layers	10
male	1978	No religious belief	Bachelor degree（Formal higher education）	mass	Very Frequent	every day	middle and lower layers	#NULL!
female	1962	No religious belief	ordinary high school	mass	Very Frequent	every day	middle and lower layers	10
male	1982	No religious belief	Bachelor degree（Formal higher education）	mass	Frequent	every day	Middle layer	10
male	1980	No religious belief	Bachelor degree（adult higher education）	mass	Very Frequent	every day	middle and lower layers	#NULL!
female	1971	No religious belief	Junior college（adult higher education）	mass	sometimes	every day	Middle layer	8
male	1958	No religious belief	ordinary high school	CPC member	Frequent	every day	Middle layer	10
male	1943	No religious belief	ordinary high school	CPC member	never	never	Middle layer	#NULL!
female	1945	No religious belief	Primary school	Communist youth league member	never	never	middle and lower layers	#NULL!
male	1987	No religious belief	Graduate degree or above	mass	Very Frequent	every day	Middle layer	9
female	1983	Buddhism	Bachelor degree（Formal higher education）	mass	Very Frequent	every day	Middle layer	5
male	1950	No religious belief	Junior high school	mass	Frequent	Several or less a year	Middle and upper layers	#NULL!
female	1952	No religious belief	Junior high school	mass	Very Frequent	every day	middle and lower layers	#NULL!
female	1945	No religious belief	#NULL!	CPC member	Frequent	every day	middle and lower layers	7
male	1967	No religious belief	Bachelor degree（adult higher education）	Communist youth league member	Frequent	every day	Middle layer	#NULL!
male	1979	No religious belief	Junior high school	mass	Very Frequent	every day	The lower layer	10
female	1966	No religious belief	ordinary high school	mass	Very Frequent	every day	middle and lower layers	#NULL!
male	1958	No religious belief	Junior college（Formal higher education）	CPC member	Very Frequent	every day	Middle and upper layers	#NULL!
male	1959	No religious belief	ordinary high school	mass	never	never	The lower layer	5
female	1947	No religious belief	Junior high school	mass	never	never	The lower layer	cannot choose
male	1966	No religious belief	ordinary high school	mass	Very Frequent	every day	middle and lower layers	#NULL!
male	1958	No religious belief	ordinary high school	mass	Frequent	every day	Middle layer	10
female	1953	No religious belief	Never received any education	mass	never	never	The upper layer	10
female	1941	No religious belief	technical secondary school	mass	never	never	Middle layer	#NULL!
male	1966	No religious belief	Graduate degree or above	mass	Very Frequent	every day	Middle layer	#NULL!
male	1984	No religious belief	Bachelor degree（Formal higher education）	mass	Very Frequent	every day	Middle and upper layers	#NULL!
female	1951	No religious belief	Junior high school	mass	seldom	Several times a month	Middle and upper layers	#NULL!
male	1971	No religious belief	Graduate degree or above	CPC member	Frequent	every day	Middle and upper layers	#NULL!
male	2001	No religious belief	ordinary high school	mass	Very Frequent	every day	The lower layer	#NULL!
male	1962	No religious belief	Junior college（adult higher education）	CPC member	Frequent	Several times a week	middle and lower layers	#NULL!
male	1934	Buddhism	Junior high school	mass	never	never	Middle layer	10
female	1980	Islam	Vocational high school	mass	Frequent	every day	Middle layer	#NULL!
female	1986	No religious belief	Graduate degree or above	CPC member	Very Frequent	every day	middle and lower layers	10
male	1985	No religious belief	Bachelor degree（Formal higher education）	CPC member	Very Frequent	every day	Middle layer	#NULL!
male	1990	No religious belief	Bachelor degree（Formal higher education）	mass	Frequent	every day	Middle layer	9
male	1967	No religious belief	Primary school	mass	sometimes	Several or less a year	Middle layer	#NULL!
female	1954	No religious belief	ordinary high school	mass	Frequent	every day	Middle layer	#NULL!
male	1963	No religious belief	ordinary high school	mass	Frequent	Several times a month	The lower layer	10
female	1965	Islam	ordinary high school	mass	Very Frequent	every day	The lower layer	#NULL!
female	1958	No religious belief	Junior college（Formal higher education）	mass	Very Frequent	every day	middle and lower layers	#NULL!
male	1965	No religious belief	Graduate degree or above	CPC member	Very Frequent	every day	middle and lower layers	#NULL!
female	1978	No religious belief	Graduate degree or above	CPC member	Very Frequent	every day	Middle layer	7
male	1977	No religious belief	ordinary high school	mass	Very Frequent	every day	Middle layer	#NULL!
male	1983	No religious belief	Graduate degree or above	CPC member	Frequent	every day	middle and lower layers	9
female	1979	No religious belief	Bachelor degree（adult higher education）	mass	Very Frequent	every day	Middle and upper layers	7
female	1962	No religious belief	Bachelor degree（Formal higher education）	mass	Very Frequent	every day	Middle layer	#NULL!
female	1957	No religious belief	ordinary high school	mass	Very Frequent	every day	middle and lower layers	#NULL!
female	1956	No religious belief	Vocational high school	mass	Frequent	every day	middle and lower layers	#NULL!
male	1984	No religious belief	Bachelor degree（Formal higher education）	mass	Very Frequent	every day	Middle layer	#NULL!
male	1988	No religious belief	Junior college（Formal higher education）	mass	Very Frequent	every day	middle and lower layers	#NULL!
female	1993	No religious belief	Bachelor degree（Formal higher education）	mass	Very Frequent	every day	The lower layer	9
male	1931	No religious belief	Bachelor degree（Formal higher education）	CPC member	Frequent	every day	middle and lower layers	#NULL!
female	1975	No religious belief	Bachelor degree（Formal higher education）	mass	Very Frequent	every day	Middle layer	9
female	1995	No religious belief	Graduate degree or above	Communist youth league member	Frequent	every day	Middle layer	9
male	1975	No religious belief	Bachelor degree（Formal higher education）	mass	Very Frequent	every day	Middle layer	#NULL!
female	1991	No religious belief	ordinary high school	mass	Frequent	every day	Middle layer	#NULL!
female	1967	No religious belief	ordinary high school	mass	Very Frequent	every day	Middle layer	#NULL!
female	1986	No religious belief	Junior high school	mass	Very Frequent	every day	Middle layer	#NULL!
male	2001	No religious belief	Bachelor degree（Formal higher education）	Communist youth league member	Frequent	Several times a month	The lower layer	#NULL!
female	1977	Catholicism	Primary school	mass	Frequent	every day	The lower layer	10
female	1989	No religious belief	Junior college（adult higher education）	mass	Very Frequent	every day	middle and lower layers	#NULL!
female	1986	No religious belief	Junior high school	mass	Frequent	every day	Middle layer	#NULL!
male	1971	No religious belief	Junior high school	mass	Frequent	Several times a week	middle and lower layers	10
female	1950	No religious belief	Never received any education	mass	never	never	The lower layer	#NULL!
male	1960	No religious belief	Primary school	mass	sometimes	Several times a week	The lower layer	#NULL!
female	1950	No religious belief	Never received any education	mass	never	never	Middle layer	6
male	1950	No religious belief	Junior high school	mass	never	never	middle and lower layers	9
female	1962	No religious belief	Primary school	mass	never	never	middle and lower layers	cannot choose
female	1964	No religious belief	Junior high school	mass	Very Frequent	every day	The lower layer	#NULL!
female	1954	No religious belief	Primary school	mass	never	never	Middle and upper layers	#NULL!
female	1962	No religious belief	Never received any education	mass	never	never	The lower layer	#NULL!
male	1959	No religious belief	Junior high school	mass	never	Several or less a year	The lower layer	#NULL!
female	1957	No religious belief	Never received any education	mass	never	never	The lower layer	#NULL!
male	1943	No religious belief	Junior high school	mass	never	never	middle and lower layers	10
male	1963	No religious belief	ordinary high school	CPC member	Very Frequent	Several times a month	Middle layer	#NULL!
female	1952	No religious belief	Junior high school	mass	never	never	middle and lower layers	#NULL!
female	1956	Buddhism	Junior high school	mass	never	never	Middle layer	#NULL!
female	1964	No religious belief	ordinary high school	mass	sometimes	Several times a week	Middle layer	#NULL!
female	2003	No religious belief	ordinary high school	Communist youth league member	Very Frequent	every day	unknown	#NULL!
male	1969	No religious belief	Primary school	mass	Frequent	Several times a week	The lower layer	#NULL!
male	1978	No religious belief	Bachelor degree（Formal higher education）	mass	Very Frequent	every day	Middle layer	#NULL!
male	1959	No religious belief	ordinary high school	mass	never	never	middle and lower layers	10
male	1950	No religious belief	Primary school	mass	Frequent	every day	Middle layer	#NULL!
female	1961	No religious belief	Primary school	mass	sometimes	every day	The lower layer	#NULL!
male	1980	No religious belief	technical secondary school	mass	Very Frequent	every day	The lower layer	#NULL!
female	1990	No religious belief	Junior college（adult higher education）	mass	Very Frequent	every day	Middle layer	#NULL!
male	2002	No religious belief	Junior college（Formal higher education）	mass	Very Frequent	every day	Middle layer	#NULL!
male	1959	No religious belief	ordinary high school	mass	never	never	Middle layer	#NULL!
female	2000	No religious belief	Junior college（Formal higher education）	Communist youth league member	Frequent	every day	The lower layer	#NULL!
male	1959	No religious belief	ordinary high school	mass	never	never	The lower layer	10
male	1953	No religious belief	Junior high school	mass	Frequent	every day	The lower layer	#NULL!
male	1971	No religious belief	Junior high school	mass	sometimes	every day	unknown	#NULL!
female	1965	No religious belief	Junior high school	mass	Very Frequent	every day	Middle layer	#NULL!
male	1952	No religious belief	Junior high school	mass	Frequent	every day	middle and lower layers	5
male	2002	No religious belief	technical secondary school	mass	Frequent	every day	middle and lower layers	#NULL!
female	1955	No religious belief	Never received any education	mass	never	never	middle and lower layers	10
male	1953	No religious belief	ordinary high school	mass	never	never	Middle layer	#NULL!
male	1970	No religious belief	Primary school	mass	Frequent	every day	The lower layer	#NULL!
female	1983	No religious belief	Junior high school	mass	Very Frequent	every day	middle and lower layers	#NULL!
male	1990	No religious belief	Junior high school	mass	Very Frequent	every day	Middle layer	8
male	1952	No religious belief	Primary school	mass	never	never	middle and lower layers	7
male	1965	No religious belief	Junior high school	mass	Very Frequent	every day	middle and lower layers	#NULL!
female	1958	No religious belief	Junior high school	mass	Frequent	every day	The lower layer	#NULL!
female	1990	No religious belief	Vocational high school	Communist youth league member	Very Frequent	every day	Middle layer	8
female	1989	No religious belief	ordinary high school	mass	Very Frequent	every day	Middle layer	#NULL!
male	1976	No religious belief	Junior high school	mass	seldom	Several times a month	The lower layer	10
female	1980	No religious belief	Primary school	mass	Very Frequent	every day	The lower layer	#NULL!
male	1949	No religious belief	technical secondary school	mass	never	never	Middle and upper layers	9
male	1983	No religious belief	Junior college（adult higher education）	mass	Frequent	every day	Middle and upper layers	#NULL!
female	1961	No religious belief	ordinary high school	CPC member	Frequent	every day	The lower layer	#NULL!
female	1953	No religious belief	old-style private school	mass	never	never	middle and lower layers	#NULL!
male	1956	No religious belief	ordinary high school	mass	sometimes	Several or less a year	Middle layer	#NULL!
female	1996	No religious belief	Primary school	mass	seldom	Several or less a year	middle and lower layers	#NULL!
female	1950	No religious belief	Junior high school	mass	never	never	Middle layer	10
female	1956	No religious belief	Never received any education	mass	never	never	The lower layer	10
male	1989	No religious belief	Bachelor degree（adult higher education）	CPC member	Very Frequent	every day	Middle layer	#NULL!
male	1988	No religious belief	Junior high school	mass	sometimes	every day	middle and lower layers	5
male	1952	No religious belief	Junior high school	mass	never	never	The lower layer	#NULL!
female	1977	No religious belief	Junior high school	mass	Frequent	every day	Middle layer	8
female	1983	No religious belief	Junior high school	mass	Very Frequent	every day	Middle layer	6
female	2002	No religious belief	Junior college（Formal higher education）	Communist youth league member	Very Frequent	every day	Middle layer	#NULL!
male	1965	No religious belief	Junior high school	mass	Very Frequent	every day	middle and lower layers	#NULL!
male	1947	No religious belief	Primary school	mass	Very Frequent	every day	Middle layer	cannot choose
male	1948	No religious belief	Primary school	CPC member	never	never	Middle layer	10
male	1945	No religious belief	Primary school	mass	never	never	unknown	10
male	1953	No religious belief	Junior high school	CPC member	Very Frequent	every day	Middle layer	10
female	1975	No religious belief	Primary school	mass	Very Frequent	every day	Middle layer	#NULL!
male	1952	No religious belief	Primary school	mass	Frequent	every day	Middle and upper layers	#NULL!
female	1967	No religious belief	Junior high school	mass	Frequent	Several times a week	Middle layer	#NULL!
female	1973	No religious belief	Bachelor degree（adult higher education）	mass	Very Frequent	every day	middle and lower layers	10
female	2002	No religious belief	Bachelor degree（Formal higher education）	mass	Very Frequent	every day	The lower layer	#NULL!
male	1960	No religious belief	Junior high school	mass	never	never	middle and lower layers	#NULL!
female	1969	No religious belief	Junior high school	mass	Very Frequent	every day	middle and lower layers	9
female	1970	No religious belief	Primary school	mass	Frequent	Several times a week	Middle layer	10
female	1989	No religious belief	Junior college（Formal higher education）	mass	Very Frequent	every day	Middle layer	#NULL!
male	1956	No religious belief	Primary school	mass	never	never	unknown	cannot choose
male	1966	No religious belief	Junior high school	mass	Very Frequent	every day	middle and lower layers	10
female	1951	No religious belief	Junior high school	mass	never	never	The lower layer	cannot choose
male	1992	No religious belief	Junior high school	mass	Very Frequent	every day	middle and lower layers	9
female	1953	No religious belief	Primary school	mass	Frequent	Several times a week	Middle layer	#NULL!
male	1982	No religious belief	Junior college（adult higher education）	CPC member	Very Frequent	every day	middle and lower layers	#NULL!
female	1962	Christianity	Junior high school	mass	Frequent	every day	The lower layer	#NULL!
male	1953	No religious belief	Primary school	mass	never	never	middle and lower layers	#NULL!
female	1957	No religious belief	Never received any education	mass	never	never	middle and lower layers	#NULL!
female	1952	No religious belief	Never received any education	mass	never	never	Middle and upper layers	#NULL!
female	1978	No religious belief	Junior high school	mass	Very Frequent	every day	middle and lower layers	#NULL!
female	1941	No religious belief	Never received any education	mass	never	never	middle and lower layers	9
male	1972	No religious belief	Junior high school	mass	Very Frequent	every day	middle and lower layers	#NULL!
male	1975	No religious belief	Junior high school	unknown	never	never	The lower layer	cannot choose
female	1966	No religious belief	Junior high school	mass	never	never	Middle layer	8
female	1965	No religious belief	Junior high school	mass	never	never	middle and lower layers	10
female	1982	No religious belief	Never received any education	mass	never	never	Middle and upper layers	cannot choose
male	1952	No religious belief	Primary school	mass	Very Frequent	every day	middle and lower layers	#NULL!
male	1998	No religious belief	Bachelor degree（Formal higher education）	Communist youth league member	Very Frequent	every day	middle and lower layers	#NULL!
male	1981	No religious belief	Junior high school	mass	Very Frequent	Several or less a year	The lower layer	10
male	1987	No religious belief	ordinary high school	mass	Very Frequent	every day	Middle layer	10
female	1965	No religious belief	Junior high school	mass	never	never	The lower layer	#NULL!
female	1985	No religious belief	Junior high school	mass	Very Frequent	every day	Middle layer	#NULL!
female	1957	No religious belief	Junior high school	mass	never	never	Middle layer	#NULL!
male	2002	No religious belief	Junior college（Formal higher education）	Communist youth league member	Very Frequent	Several times a week	Middle layer	#NULL!
female	1966	No religious belief	Junior high school	mass	Frequent	every day	The lower layer	#NULL!
female	1955	No religious belief	Junior high school	mass	never	never	middle and lower layers	7
male	1999	No religious belief	Bachelor degree（Formal higher education）	Communist youth league member	Frequent	every day	The lower layer	#NULL!
female	1967	No religious belief	Junior high school	mass	Frequent	Several times a week	Middle layer	#NULL!
female	1949	No religious belief	Primary school	mass	never	never	The lower layer	#NULL!
male	1965	No religious belief	ordinary high school	CPC member	Frequent	every day	Middle and upper layers	#NULL!
female	1986	No religious belief	Junior college（adult higher education）	mass	Very Frequent	every day	Middle layer	#NULL!
female	1937	No religious belief	technical secondary school	mass	never	never	The lower layer	cannot choose
male	1983	No religious belief	Bachelor degree（Formal higher education）	CPC member	Very Frequent	every day	middle and lower layers	#NULL!
male	1977	No religious belief	Junior high school	mass	Very Frequent	every day	middle and lower layers	#NULL!
female	1958	No religious belief	Primary school	mass	Very Frequent	every day	Middle layer	#NULL!
female	1947	No religious belief	Primary school	mass	never	never	The lower layer	10
female	1964	No religious belief	Never received any education	mass	never	never	The upper layer	#NULL!
male	1958	No religious belief	Primary school	mass	never	never	The lower layer	#NULL!
female	1961	No religious belief	Never received any education	mass	never	never	Middle layer	#NULL!
female	1961	No religious belief	Junior high school	mass	Frequent	every day	The lower layer	10
male	1965	No religious belief	Junior high school	mass	sometimes	every day	Middle and upper layers	#NULL!
male	1968	No religious belief	ordinary high school	mass	Very Frequent	every day	The lower layer	#NULL!
female	1976	No religious belief	ordinary high school	mass	Frequent	every day	middle and lower layers	#NULL!
male	1957	No religious belief	Junior high school	mass	never	never	Middle layer	#NULL!
female	1942	No religious belief	Primary school	mass	never	never	The lower layer	#NULL!
male	1972	No religious belief	Junior high school	mass	Frequent	every day	Middle and upper layers	#NULL!
male	1974	No religious belief	Junior high school	CPC member	Very Frequent	every day	middle and lower layers	#NULL!
male	1999	No religious belief	Junior college（Formal higher education）	Communist youth league member	Very Frequent	Several times a week	middle and lower layers	#NULL!
male	1973	No religious belief	Vocational high school	mass	Very Frequent	every day	Middle layer	#NULL!
female	1976	No religious belief	ordinary high school	Communist youth league member	Frequent	every day	middle and lower layers	#NULL!
female	1951	No religious belief	Primary school	mass	never	every day	middle and lower layers	10
female	1964	No religious belief	ordinary high school	mass	Very Frequent	every day	middle and lower layers	10
female	1947	No religious belief	Junior high school	mass	never	never	middle and lower layers	#NULL!
male	1970	No religious belief	ordinary high school	mass	Very Frequent	every day	middle and lower layers	#NULL!
male	1987	No religious belief	Junior high school	mass	refuse to answer	every day	Middle layer	#NULL!
male	1961	No religious belief	ordinary high school	mass	never	every day	Middle layer	9
female	1972	No religious belief	Junior high school	mass	Very Frequent	every day	The lower layer	10
male	1950	No religious belief	Junior high school	mass	never	never	The lower layer	9
female	1944	No religious belief	Primary school	mass	never	never	Middle layer	#NULL!
female	1987	No religious belief	Junior college（adult higher education）	mass	Frequent	never	middle and lower layers	#NULL!
female	1969	No religious belief	Primary school	mass	never	never	Middle layer	10
male	1958	No religious belief	Primary school	mass	never	never	middle and lower layers	10
male	1959	No religious belief	ordinary high school	CPC member	never	every day	The lower layer	#NULL!
female	1976	No religious belief	technical secondary school	mass	Frequent	every day	Middle layer	10
male	1968	No religious belief	Junior high school	CPC member	Very Frequent	every day	The lower layer	#NULL!
female	1992	No religious belief	ordinary high school	mass	Very Frequent	every day	Middle and upper layers	3
female	1985	No religious belief	Junior high school	mass	Very Frequent	every day	middle and lower layers	#NULL!
male	1963	No religious belief	Junior college（adult higher education）	CPC member	sometimes	every day	middle and lower layers	#NULL!
male	1948	No religious belief	Junior high school	CPC member	Very Frequent	every day	Middle layer	#NULL!
female	1942	No religious belief	old-style private school	mass	never	never	The lower layer	10
female	1989	No religious belief	Junior college（adult higher education）	mass	Very Frequent	every day	middle and lower layers	#NULL!
female	1963	No religious belief	ordinary high school	mass	Frequent	every day	middle and lower layers	#NULL!
male	1947	No religious belief	technical secondary school	mass	Frequent	every day	Middle and upper layers	#NULL!
female	1959	No religious belief	ordinary high school	mass	Very Frequent	every day	middle and lower layers	#NULL!
male	1964	No religious belief	ordinary high school	mass	Very Frequent	every day	middle and lower layers	5
male	1970	No religious belief	Junior college（adult higher education）	CPC member	Frequent	every day	middle and lower layers	#NULL!
male	1955	No religious belief	Junior college（adult higher education）	CPC member	Frequent	every day	middle and lower layers	10
male	1953	No religious belief	Junior high school	CPC member	Frequent	Several times a week	Middle layer	#NULL!
female	1983	No religious belief	Bachelor degree（adult higher education）	mass	Very Frequent	every day	Middle layer	8
male	1946	No religious belief	Junior high school	CPC member	Very Frequent	every day	Middle layer	10
male	1994	No religious belief	technical secondary school	mass	Very Frequent	every day	middle and lower layers	#NULL!
male	1957	No religious belief	ordinary high school	mass	never	never	Middle layer	10
female	1970	Islam	Junior high school	mass	Very Frequent	every day	middle and lower layers	#NULL!
female	1953	No religious belief	Primary school	mass	seldom	every day	middle and lower layers	9
male	1996	No religious belief	Junior college（Formal higher education）	CPC member	Very Frequent	every day	The lower layer	10
male	1959	No religious belief	ordinary high school	mass	seldom	every day	middle and lower layers	#NULL!
male	1986	No religious belief	Junior high school	mass	Very Frequent	every day	Middle layer	#NULL!
female	1950	No religious belief	Junior high school	mass	never	never	The lower layer	#NULL!
male	1947	No religious belief	technical secondary school	CPC member	Frequent	every day	Middle layer	#NULL!
female	1980	No religious belief	Junior high school	mass	Frequent	Several times a week	middle and lower layers	7
female	1971	No religious belief	Junior high school	mass	never	never	The lower layer	#NULL!
female	1964	No religious belief	Junior high school	mass	Very Frequent	every day	Middle layer	#NULL!
female	1948	No religious belief	Never received any education	mass	never	never	The lower layer	#NULL!
male	1988	No religious belief	Primary school	mass	Very Frequent	every day	middle and lower layers	8
male	1972	No religious belief	Junior high school	mass	sometimes	every day	Middle layer	10
female	1954	No religious belief	technical secondary school	mass	Frequent	every day	Middle and upper layers	#NULL!
female	1962	No religious belief	Primary school	mass	never	never	The lower layer	#NULL!
male	1951	No religious belief	Junior high school	CPC member	never	never	middle and lower layers	10
male	1953	No religious belief	Junior high school	mass	never	never	middle and lower layers	10
male	1964	No religious belief	ordinary high school	mass	Very Frequent	every day	The lower layer	10
male	1987	No religious belief	Junior high school	mass	Frequent	every day	middle and lower layers	#NULL!
female	1960	No religious belief	Junior high school	mass	never	never	The lower layer	#NULL!
male	1965	No religious belief	ordinary high school	mass	Very Frequent	every day	Middle and upper layers	#NULL!
male	1973	No religious belief	ordinary high school	mass	Frequent	every day	The lower layer	10
female	1969	No religious belief	Primary school	mass	Very Frequent	every day	Middle layer	#NULL!
male	1963	No religious belief	ordinary high school	mass	never	never	Middle layer	#NULL!
female	1984	No religious belief	Junior college（adult higher education）	mass	Frequent	every day	middle and lower layers	#NULL!
female	1955	No religious belief	Never received any education	mass	never	never	middle and lower layers	10
female	1969	No religious belief	Bachelor degree（adult higher education）	CPC member	Frequent	every day	middle and lower layers	#NULL!
male	2003	No religious belief	technical secondary school	mass	Very Frequent	every day	Middle layer	#NULL!
male	1954	No religious belief	Primary school	mass	Frequent	every day	middle and lower layers	10
male	1965	No religious belief	Junior high school	mass	never	never	The lower layer	#NULL!
female	1962	No religious belief	Primary school	mass	Very Frequent	every day	The lower layer	5
female	1977	No religious belief	Junior high school	mass	Very Frequent	every day	middle and lower layers	#NULL!
female	1971	No religious belief	Junior high school	mass	never	never	Middle layer	#NULL!
female	1956	No religious belief	Junior high school	mass	never	never	Middle layer	10
male	1999	No religious belief	Bachelor degree（Formal higher education）	Communist youth league member	Very Frequent	every day	Middle layer	#NULL!
male	1997	No religious belief	ordinary high school	Communist youth league member	Very Frequent	every day	The lower layer	#NULL!
female	1967	No religious belief	Junior high school	mass	Very Frequent	every day	Middle layer	5
female	1954	No religious belief	Primary school	mass	Frequent	every day	Middle layer	#NULL!
female	1945	No religious belief	Junior high school	mass	never	never	middle and lower layers	#NULL!
female	1958	No religious belief	Primary school	mass	Frequent	every day	middle and lower layers	#NULL!
female	1990	No religious belief	Junior high school	mass	Very Frequent	every day	Middle layer	#NULL!
male	1986	No religious belief	Junior high school	mass	Frequent	every day	middle and lower layers	#NULL!
female	1970	No religious belief	technical secondary school	mass	Very Frequent	every day	middle and lower layers	10
female	1973	No religious belief	ordinary high school	mass	Frequent	every day	The lower layer	#NULL!
female	1944	No religious belief	Junior high school	mass	never	never	Middle layer	#NULL!
male	1959	No religious belief	Junior high school	mass	Very Frequent	every day	The lower layer	#NULL!
female	1975	No religious belief	Junior high school	mass	Frequent	every day	Middle layer	#NULL!
female	1999	No religious belief	Junior high school	mass	refuse to answer	never	The lower layer	10
female	1969	No religious belief	Junior high school	mass	sometimes	Several times a week	Middle layer	#NULL!
male	1958	No religious belief	Junior high school	mass	Very Frequent	every day	Middle layer	#NULL!
female	1954	No religious belief	Primary school	mass	sometimes	every day	middle and lower layers	#NULL!
female	1976	No religious belief	Junior high school	mass	never	never	The lower layer	#NULL!
female	1967	Christianity	Primary school	mass	never	never	Middle layer	#NULL!
female	1963	No religious belief	Never received any education	mass	never	never	The lower layer	8
male	1951	Christianity	Primary school	mass	never	never	middle and lower layers	#NULL!
male	1986	No religious belief	Junior high school	mass	Very Frequent	every day	Middle layer	3
male	2002	No religious belief	ordinary high school	Communist youth league member	Frequent	every day	middle and lower layers	#NULL!
male	1957	No religious belief	Primary school	mass	Very Frequent	every day	middle and lower layers	#NULL!
male	1945	No religious belief	ordinary high school	mass	never	never	Middle layer	#NULL!
female	1967	No religious belief	Never received any education	mass	never	never	unknown	#NULL!
female	1980	No religious belief	ordinary high school	mass	Frequent	every day	Middle layer	6
male	1970	No religious belief	Junior high school	mass	Frequent	every day	Middle layer	#NULL!
female	1986	No religious belief	technical secondary school	mass	seldom	every day	middle and lower layers	#NULL!
male	1956	No religious belief	Primary school	mass	never	never	Middle layer	10
female	1991	No religious belief	Junior high school	mass	Frequent	every day	The lower layer	#NULL!
female	1949	No religious belief	Primary school	mass	never	never	Middle and upper layers	#NULL!
male	1978	Buddhism	ordinary high school	mass	sometimes	never	The lower layer	10
female	1964	No religious belief	Junior high school	mass	sometimes	every day	Middle layer	10
male	1957	No religious belief	Junior high school	mass	Very Frequent	every day	The lower layer	#NULL!
female	1950	No religious belief	Primary school	mass	never	never	The lower layer	10
male	1954	No religious belief	ordinary high school	mass	Very Frequent	every day	middle and lower layers	#NULL!
female	1972	No religious belief	Never received any education	mass	Very Frequent	every day	The lower layer	5
female	1954	No religious belief	Primary school	mass	never	never	The lower layer	#NULL!
female	1969	No religious belief	Junior high school	mass	Frequent	every day	middle and lower layers	#NULL!
male	1964	No religious belief	Vocational high school	mass	Very Frequent	every day	Middle layer	#NULL!
male	1947	No religious belief	Junior high school	mass	never	never	Middle layer	#NULL!
male	1958	No religious belief	ordinary high school	CPC member	Frequent	Several or less a year	Middle layer	#NULL!
female	1978	No religious belief	Junior high school	mass	seldom	every day	The lower layer	#NULL!
female	1970	No religious belief	Junior high school	mass	never	never	The lower layer	#NULL!
male	1967	No religious belief	Junior high school	mass	Very Frequent	every day	middle and lower layers	10
female	1963	No religious belief	ordinary high school	CPC member	Frequent	every day	middle and lower layers	#NULL!
male	1981	No religious belief	Junior college（adult higher education）	mass	seldom	Several times a week	Middle layer	10
female	1981	No religious belief	Junior college（adult higher education）	mass	sometimes	Several times a week	Middle and upper layers	#NULL!
male	1956	No religious belief	Junior high school	mass	sometimes	Several times a week	The lower layer	#NULL!
female	1953	No religious belief	Never received any education	mass	never	never	middle and lower layers	#NULL!
male	1948	No religious belief	Primary school	mass	seldom	never	The lower layer	#NULL!
male	1971	No religious belief	Primary school	mass	sometimes	never	The lower layer	#NULL!
female	1956	No religious belief	Never received any education	mass	Very Frequent	every day	middle and lower layers	#NULL!
female	1956	No religious belief	Primary school	mass	Frequent	every day	middle and lower layers	#NULL!
female	1977	No religious belief	Junior high school	mass	Very Frequent	every day	middle and lower layers	7
male	1950	No religious belief	Junior high school	mass	never	never	Middle layer	#NULL!
male	1988	No religious belief	Primary school	mass	Frequent	every day	middle and lower layers	#NULL!
female	1964	No religious belief	Junior high school	mass	Very Frequent	every day	Middle layer	#NULL!
male	1956	No religious belief	ordinary high school	mass	sometimes	Several times a month	The lower layer	3
female	1970	No religious belief	Junior high school	mass	never	never	The lower layer	10
female	1966	No religious belief	Junior high school	mass	never	never	The lower layer	#NULL!
male	1963	No religious belief	technical secondary school	CPC member	seldom	Several times a week	Middle layer	10
female	1964	No religious belief	Primary school	mass	Frequent	every day	The lower layer	#NULL!
male	1961	No religious belief	Junior high school	mass	never	never	The lower layer	#NULL!
female	1948	No religious belief	Primary school	CPC member	Very Frequent	every day	middle and lower layers	10
male	1991	No religious belief	technical secondary school	mass	Very Frequent	every day	middle and lower layers	#NULL!
male	1966	No religious belief	Junior high school	mass	Very Frequent	every day	middle and lower layers	#NULL!
female	1999	No religious belief	Bachelor degree（Formal higher education）	Communist youth league member	Very Frequent	every day	The lower layer	#NULL!
female	1979	No religious belief	Primary school	mass	Very Frequent	Several times a week	Middle layer	#NULL!
male	1951	No religious belief	Never received any education	mass	never	never	Middle layer	10
female	1966	No religious belief	Junior high school	mass	Frequent	Several or less a year	middle and lower layers	#NULL!
male	1946	No religious belief	Never received any education	mass	never	never	The lower layer	#NULL!
female	1972	Christianity	Primary school	mass	never	never	Middle and upper layers	#NULL!
male	1959	No religious belief	Junior high school	mass	never	never	Middle layer	#NULL!
female	1963	No religious belief	ordinary high school	mass	sometimes	Several times a week	Middle layer	10
female	1966	No religious belief	Never received any education	mass	sometimes	Several times a week	middle and lower layers	#NULL!
female	1967	Christianity	Primary school	mass	Frequent	never	Middle layer	#NULL!
female	1953	No religious belief	Never received any education	mass	never	never	The lower layer	#NULL!
male	1982	No religious belief	Junior high school	mass	Very Frequent	every day	The lower layer	#NULL!
male	1981	No religious belief	Junior college（adult higher education）	mass	Frequent	every day	Middle layer	#NULL!
male	1943	No religious belief	Junior high school	mass	never	never	Middle layer	10
female	1971	No religious belief	ordinary high school	mass	sometimes	Several times a month	middle and lower layers	#NULL!
female	1965	No religious belief	Never received any education	mass	never	never	Middle layer	#NULL!
male	1976	No religious belief	Junior high school	mass	Very Frequent	every day	Middle layer	10
female	1985	No religious belief	technical secondary school	mass	Frequent	every day	Middle layer	#NULL!
female	1977	No religious belief	ordinary high school	mass	Frequent	Several times a week	Middle layer	#NULL!
female	1960	No religious belief	ordinary high school	mass	Frequent	every day	Middle layer	#NULL!
male	1942	No religious belief	ordinary high school	CPC member	never	never	Middle layer	#NULL!
female	1976	No religious belief	Bachelor degree（Formal higher education）	mass	Frequent	every day	middle and lower layers	10
female	1956	No religious belief	technical secondary school	mass	never	never	middle and lower layers	10
female	1986	No religious belief	Bachelor degree（adult higher education）	CPC member	Very Frequent	every day	Middle layer	10
male	1961	No religious belief	Bachelor degree（adult higher education）	CPC member	Frequent	every day	Middle and upper layers	#NULL!
female	1964	No religious belief	Primary school	mass	never	never	The lower layer	#NULL!
female	1962	No religious belief	Primary school	mass	sometimes	Several times a week	The upper layer	#NULL!
female	1984	No religious belief	Junior high school	mass	Very Frequent	every day	Middle and upper layers	#NULL!
female	1993	No religious belief	Bachelor degree（Formal higher education）	mass	Very Frequent	every day	The lower layer	#NULL!
male	1982	No religious belief	Junior high school	mass	Frequent	every day	middle and lower layers	#NULL!
female	1970	No religious belief	Junior college（adult higher education）	CPC member	Very Frequent	every day	The lower layer	#NULL!
female	1957	No religious belief	Never received any education	mass	never	never	The lower layer	#NULL!
female	1969	No religious belief	Junior high school	mass	Frequent	every day	middle and lower layers	#NULL!
female	1985	No religious belief	Junior high school	mass	Frequent	every day	Middle layer	#NULL!
male	1944	No religious belief	Bachelor degree（Formal higher education）	CPC member	Very Frequent	every day	Middle and upper layers	10
female	2003	No religious belief	ordinary high school	mass	Frequent	every day	Middle and upper layers	10
male	1971	No religious belief	Junior high school	mass	Frequent	every day	Middle layer	#NULL!
female	1985	No religious belief	Junior college（adult higher education）	mass	Frequent	every day	middle and lower layers	8
male	1963	No religious belief	Junior high school	mass	Very Frequent	every day	The lower layer	#NULL!
male	1955	No religious belief	Junior high school	mass	Frequent	never	The lower layer	#NULL!
male	1993	No religious belief	ordinary high school	mass	Very Frequent	every day	The lower layer	#NULL!
male	1946	No religious belief	Primary school	mass	never	never	middle and lower layers	5
female	1956	No religious belief	Primary school	mass	Frequent	every day	The lower layer	#NULL!
female	1958	No religious belief	Junior high school	mass	never	never	Middle layer	#NULL!
male	1989	No religious belief	ordinary high school	mass	Very Frequent	every day	Middle layer	8
female	2001	No religious belief	Bachelor degree（adult higher education）	Communist youth league member	Very Frequent	never	middle and lower layers	#NULL!
female	1977	No religious belief	Junior high school	mass	seldom	Several or less a year	middle and lower layers	#NULL!
female	1960	No religious belief	Junior high school	mass	sometimes	every day	middle and lower layers	6
female	1999	No religious belief	Graduate degree or above	Communist youth league member	Very Frequent	every day	Middle layer	#NULL!
female	1986	No religious belief	Never received any education	mass	Very Frequent	every day	middle and lower layers	#NULL!
female	1981	No religious belief	Junior high school	mass	Very Frequent	every day	Middle layer	7
male	1996	No religious belief	technical secondary school	mass	Very Frequent	every day	Middle layer	#NULL!
male	1934	No religious belief	Junior high school	mass	never	never	middle and lower layers	#NULL!
female	1950	No religious belief	Junior high school	mass	sometimes	never	middle and lower layers	#NULL!
female	1957	No religious belief	ordinary high school	mass	Frequent	every day	Middle layer	#NULL!
female	1972	No religious belief	Primary school	mass	never	never	The lower layer	#NULL!
female	1998	No religious belief	Graduate degree or above	Communist youth league member	Very Frequent	every day	middle and lower layers	#NULL!
male	1955	No religious belief	Primary school	mass	seldom	never	The lower layer	#NULL!
female	1963	No religious belief	Junior high school	mass	sometimes	Several times a month	The lower layer	10
female	1953	No religious belief	technical secondary school	CPC member	Frequent	every day	middle and lower layers	#NULL!
male	1974	No religious belief	technical school	mass	Very Frequent	every day	middle and lower layers	#NULL!
female	1983	No religious belief	Junior college（Formal higher education）	mass	Very Frequent	every day	middle and lower layers	9
female	1968	No religious belief	technical secondary school	Communist youth league member	Frequent	every day	The lower layer	#NULL!
male	1974	No religious belief	Junior high school	mass	seldom	Several times a week	middle and lower layers	#NULL!
female	1962	No religious belief	Junior high school	mass	Very Frequent	every day	The lower layer	#NULL!
male	1966	No religious belief	Junior high school	mass	seldom	Several times a month	middle and lower layers	10
male	1954	No religious belief	Primary school	mass	Very Frequent	every day	The lower layer	#NULL!
female	1993	No religious belief	Bachelor degree（Formal higher education）	mass	Very Frequent	every day	middle and lower layers	#NULL!
female	1955	No religious belief	Junior college（Formal higher education）	CPC member	sometimes	Several times a week	Middle and upper layers	10
male	1993	No religious belief	ordinary high school	mass	Very Frequent	every day	Middle layer	#NULL!
female	1955	No religious belief	Junior high school	mass	Very Frequent	every day	Middle layer	#NULL!
male	1950	No religious belief	Junior high school	mass	never	never	The lower layer	cannot choose
male	1980	No religious belief	Junior high school	mass	Frequent	every day	Middle layer	#NULL!
male	2002	No religious belief	ordinary high school	Communist youth league member	Very Frequent	every day	The lower layer	#NULL!
male	1991	No religious belief	ordinary high school	mass	Very Frequent	every day	Middle layer	8
male	1964	No religious belief	Bachelor degree（Formal higher education）	mass	Very Frequent	every day	middle and lower layers	#NULL!
male	1956	No religious belief	technical secondary school	mass	Very Frequent	every day	middle and lower layers	#NULL!
male	1999	No religious belief	Bachelor degree（Formal higher education）	CPC member	Very Frequent	every day	The lower layer	#NULL!
male	1992	No religious belief	ordinary high school	mass	Frequent	every day	middle and lower layers	#NULL!
female	1973	No religious belief	Junior high school	mass	Very Frequent	every day	Middle layer	#NULL!
female	1947	No religious belief	Never received any education	mass	never	never	middle and lower layers	7
male	1976	No religious belief	Junior high school	mass	Very Frequent	every day	Middle layer	#NULL!
male	1950	No religious belief	Junior high school	mass	never	never	middle and lower layers	#NULL!
female	1994	No religious belief	Junior college（Formal higher education）	mass	Frequent	every day	The lower layer	#NULL!
female	1989	No religious belief	Junior college（Formal higher education）	mass	Very Frequent	every day	middle and lower layers	10
female	1951	Islam	Primary school	mass	sometimes	never	Middle layer	#NULL!
male	1959	No religious belief	Primary school	mass	never	never	The lower layer	8
female	1958	Buddhism	technical school	mass	sometimes	Several times a month	Middle layer	#NULL!
female	1993	No religious belief	Bachelor degree（Formal higher education）	mass	Very Frequent	every day	middle and lower layers	#NULL!
female	1990	No religious belief	technical secondary school	mass	Very Frequent	every day	Middle layer	#NULL!
female	1947	No religious belief	Primary school	mass	never	never	The lower layer	cannot choose
male	1975	No religious belief	Primary school	mass	never	Several times a month	The lower layer	#NULL!
male	1968	No religious belief	Junior high school	CPC member	seldom	every day	unknown	#NULL!
male	1971	No religious belief	Primary school	mass	Very Frequent	every day	The lower layer	#NULL!
female	1981	No religious belief	Bachelor degree（Formal higher education）	CPC member	Very Frequent	every day	Middle layer	10
male	1943	No religious belief	Junior high school	mass	sometimes	every day	middle and lower layers	6
female	1945	No religious belief	Primary school	mass	Frequent	Several times a month	middle and lower layers	#NULL!
female	1968	No religious belief	ordinary high school	mass	Very Frequent	every day	Middle layer	9
female	1963	No religious belief	ordinary high school	mass	Very Frequent	every day	Middle and upper layers	10
female	1985	No religious belief	Bachelor degree（Formal higher education）	mass	Very Frequent	every day	Middle layer	#NULL!
male	1952	No religious belief	Junior high school	mass	sometimes	never	The lower layer	6
male	1965	No religious belief	Junior high school	mass	never	never	Middle layer	8
female	1993	No religious belief	Graduate degree or above	mass	Very Frequent	every day	The lower layer	10
female	1957	No religious belief	ordinary high school	mass	sometimes	Several or less a year	middle and lower layers	#NULL!
female	1997	No religious belief	Bachelor degree（Formal higher education）	Communist youth league member	Very Frequent	every day	Middle layer	#NULL!
female	1998	No religious belief	Junior college（Formal higher education）	mass	Very Frequent	every day	middle and lower layers	#NULL!
male	1969	No religious belief	Bachelor degree（Formal higher education）	mass	Frequent	every day	middle and lower layers	#NULL!
female	2001	No religious belief	Bachelor degree（Formal higher education）	mass	Very Frequent	every day	middle and lower layers	#NULL!
female	1953	No religious belief	Junior high school	Communist youth league member	never	never	middle and lower layers	10
female	1988	No religious belief	Bachelor degree（Formal higher education）	mass	Very Frequent	every day	Middle layer	#NULL!
male	1953	No religious belief	Junior high school	mass	seldom	never	Middle layer	#NULL!
female	1996	No religious belief	Junior college（Formal higher education）	mass	Very Frequent	every day	The lower layer	8
female	1966	No religious belief	ordinary high school	mass	sometimes	every day	Middle layer	#NULL!
male	1986	No religious belief	Junior high school	mass	sometimes	Several times a month	The lower layer	#NULL!
female	1978	No religious belief	Junior college（adult higher education）	Communist youth league member	Very Frequent	every day	middle and lower layers	#NULL!
male	1949	No religious belief	Junior high school	CPC member	Very Frequent	every day	Middle layer	#NULL!
female	1958	No religious belief	ordinary high school	CPC member	never	never	Middle layer	9
female	1951	No religious belief	Primary school	mass	never	never	middle and lower layers	9
female	1978	No religious belief	Junior high school	mass	Very Frequent	every day	middle and lower layers	#NULL!
female	1984	No religious belief	technical secondary school	mass	Very Frequent	every day	The lower layer	10
female	1982	No religious belief	Junior college（adult higher education）	Communist youth league member	sometimes	every day	middle and lower layers	5
male	2000	No religious belief	Bachelor degree（adult higher education）	CPC member	Very Frequent	every day	The lower layer	#NULL!
male	1950	No religious belief	Junior high school	CPC member	Frequent	every day	middle and lower layers	#NULL!
female	1963	No religious belief	Primary school	mass	never	never	Middle layer	#NULL!
male	1992	No religious belief	Junior college（Formal higher education）	mass	Very Frequent	every day	middle and lower layers	7
male	1955	No religious belief	technical secondary school	CPC member	never	never	middle and lower layers	#NULL!
female	1991	No religious belief	Bachelor degree（Formal higher education）	CPC member	Frequent	every day	The lower layer	#NULL!
male	1956	No religious belief	Primary school	mass	Frequent	every day	middle and lower layers	9
female	1967	No religious belief	ordinary high school	mass	Frequent	never	middle and lower layers	5
male	1983	No religious belief	Junior college（adult higher education）	mass	Frequent	every day	The lower layer	#NULL!
male	1959	Islam	Junior high school	mass	Frequent	every day	Middle layer	#NULL!
female	1975	No religious belief	Junior high school	mass	Frequent	every day	middle and lower layers	#NULL!
male	1952	No religious belief	Junior high school	mass	Very Frequent	every day	Middle layer	9
female	1999	No religious belief	Bachelor degree（Formal higher education）	CPC member	Very Frequent	every day	middle and lower layers	#NULL!
male	1949	No religious belief	Primary school	mass	never	never	Middle layer	#NULL!
male	1993	No religious belief	ordinary high school	mass	Very Frequent	every day	Middle layer	#NULL!
female	1997	No religious belief	Bachelor degree（Formal higher education）	mass	Very Frequent	every day	Middle layer	10
female	1932	No religious belief	Never received any education	mass	Frequent	Several times a month	Middle layer	7
male	1957	No religious belief	technical secondary school	CPC member	Very Frequent	every day	middle and lower layers	#NULL!
male	1929	No religious belief	Primary school	CPC member	never	never	Middle layer	10
female	1958	No religious belief	Never received any education	mass	seldom	Several times a month	The lower layer	cannot choose
female	1999	No religious belief	Junior college（Formal higher education）	Communist youth league member	Very Frequent	every day	middle and lower layers	#NULL!
male	1956	No religious belief	Junior college（adult higher education）	CPC member	Frequent	every day	middle and lower layers	#NULL!
female	1979	No religious belief	Junior high school	mass	Very Frequent	every day	The lower layer	#NULL!
male	1964	No religious belief	Never received any education	mass	seldom	never	Middle layer	cannot choose
male	1980	No religious belief	Junior high school	mass	sometimes	every day	The lower layer	#NULL!
female	1976	No religious belief	Junior high school	mass	Frequent	every day	Middle layer	#NULL!
female	1968	No religious belief	Primary school	mass	never	never	The lower layer	#NULL!
male	2001	No religious belief	Bachelor degree（Formal higher education）	Communist youth league member	Very Frequent	every day	The lower layer	8
female	1991	No religious belief	technical secondary school	mass	Very Frequent	every day	Middle layer	9
male	1962	No religious belief	Junior high school	CPC member	seldom	Several times a month	middle and lower layers	10
male	1996	No religious belief	Bachelor degree（Formal higher education）	mass	Very Frequent	every day	Middle layer	#NULL!
female	2000	No religious belief	Junior college（Formal higher education）	mass	Very Frequent	every day	Middle layer	10
female	1935	No religious belief	Primary school	mass	Very Frequent	every day	middle and lower layers	#NULL!
female	1949	No religious belief	Primary school	mass	never	never	Middle layer	#NULL!
male	1958	No religious belief	ordinary high school	mass	Very Frequent	every day	Middle layer	10
female	1974	No religious belief	Junior college（Formal higher education）	mass	Very Frequent	every day	The lower layer	#NULL!
male	1958	No religious belief	Junior high school	mass	sometimes	never	The lower layer	#NULL!
female	1975	No religious belief	Junior high school	mass	Very Frequent	every day	Middle layer	#NULL!
female	1983	No religious belief	ordinary high school	mass	Frequent	every day	middle and lower layers	9
female	1993	No religious belief	Bachelor degree（adult higher education）	Communist youth league member	Very Frequent	every day	Middle layer	#NULL!
female	1975	No religious belief	Junior high school	mass	Very Frequent	every day	Middle layer	#NULL!
female	1955	No religious belief	Junior high school	mass	Frequent	every day	middle and lower layers	#NULL!
male	1954	No religious belief	Junior high school	mass	Very Frequent	every day	The lower layer	#NULL!
female	1980	No religious belief	Junior high school	mass	sometimes	never	middle and lower layers	9
male	1991	No religious belief	Junior college（Formal higher education）	mass	Very Frequent	every day	Middle layer	#NULL!
female	1967	No religious belief	Junior high school	mass	Frequent	never	The lower layer	10
female	1987	No religious belief	Junior college（Formal higher education）	mass	Frequent	every day	Middle layer	#NULL!
male	1962	No religious belief	ordinary high school	mass	never	never	Middle layer	#NULL!
male	2000	No religious belief	technical secondary school	mass	Frequent	every day	middle and lower layers	#NULL!
male	1952	No religious belief	Junior high school	mass	never	never	middle and lower layers	#NULL!
female	1992	No religious belief	Junior college（adult higher education）	CPC member	Very Frequent	every day	middle and lower layers	6
female	1976	No religious belief	Junior high school	mass	sometimes	every day	Middle layer	#NULL!
female	1975	No religious belief	Junior high school	mass	seldom	never	Middle layer	10
male	2002	No religious belief	Junior college（Formal higher education）	Communist youth league member	Frequent	every day	Middle layer	10
female	1984	No religious belief	Bachelor degree（Formal higher education）	mass	Frequent	every day	middle and lower layers	6
male	1962	No religious belief	Primary school	mass	never	never	The lower layer	#NULL!
female	1984	No religious belief	ordinary high school	mass	Very Frequent	every day	middle and lower layers	10
male	1950	No religious belief	Junior high school	mass	never	never	The lower layer	#NULL!
female	1977	No religious belief	Bachelor degree（Formal higher education）	mass	Very Frequent	every day	Middle and upper layers	#NULL!
male	1995	No religious belief	Junior high school	mass	Very Frequent	every day	middle and lower layers	10
female	1943	No religious belief	Junior high school	mass	never	never	Middle layer	#NULL!
female	1961	No religious belief	ordinary high school	mass	Frequent	every day	The lower layer	#NULL!
male	1962	No religious belief	ordinary high school	CPC member	never	never	The lower layer	#NULL!
male	1951	No religious belief	Junior high school	CPC member	never	never	The lower layer	#NULL!
female	1997	No religious belief	Graduate degree or above	mass	Frequent	every day	The lower layer	#NULL!
female	2003	No religious belief	ordinary high school	mass	Very Frequent	every day	middle and lower layers	#NULL!
female	1991	No religious belief	Junior college（adult higher education）	mass	Very Frequent	every day	Middle layer	10
male	1955	No religious belief	Primary school	mass	never	never	Middle layer	#NULL!
male	1953	No religious belief	Junior high school	mass	sometimes	every day	Middle layer	#NULL!
female	1958	No religious belief	Junior high school	mass	seldom	Several or less a year	The lower layer	9
female	1969	Christianity	Primary school	mass	sometimes	Several times a week	The lower layer	10
female	2003	No religious belief	ordinary high school	Communist youth league member	Very Frequent	every day	middle and lower layers	#NULL!
female	1986	No religious belief	ordinary high school	mass	Very Frequent	every day	The lower layer	#NULL!
female	2001	No religious belief	Bachelor degree（Formal higher education）	CPC member	Very Frequent	every day	The lower layer	#NULL!
female	1940	No religious belief	Junior high school	mass	sometimes	Several or less a year	Middle layer	8
female	1984	No religious belief	Junior high school	mass	sometimes	Several times a week	middle and lower layers	#NULL!
female	1951	No religious belief	Never received any education	mass	seldom	Several or less a year	Middle layer	#NULL!
female	1973	No religious belief	Junior high school	mass	Frequent	every day	middle and lower layers	#NULL!
female	1973	No religious belief	Primary school	mass	Very Frequent	every day	Middle layer	10
female	1974	No religious belief	Junior high school	mass	Very Frequent	every day	The lower layer	#NULL!
female	1996	No religious belief	technical secondary school	mass	Very Frequent	every day	middle and lower layers	#NULL!
female	1955	No religious belief	Junior high school	mass	Very Frequent	every day	Middle layer	10
female	1955	No religious belief	Primary school	mass	Very Frequent	every day	The lower layer	#NULL!
male	2000	No religious belief	ordinary high school	mass	Very Frequent	every day	unknown	#NULL!
female	1995	No religious belief	Junior college（Formal higher education）	mass	Very Frequent	every day	middle and lower layers	9
female	1957	No religious belief	Never received any education	mass	never	never	The lower layer	cannot choose
female	1995	No religious belief	Bachelor degree（Formal higher education）	mass	Frequent	every day	Middle layer	#NULL!
male	1963	No religious belief	Junior high school	mass	sometimes	Several or less a year	The lower layer	#NULL!
female	1971	No religious belief	Primary school	mass	Frequent	every day	middle and lower layers	#NULL!
male	1955	No religious belief	Primary school	mass	never	never	The lower layer	10
female	1959	No religious belief	Primary school	mass	Frequent	every day	middle and lower layers	#NULL!
female	1956	No religious belief	Junior high school	mass	Frequent	every day	The lower layer	#NULL!
male	1973	No religious belief	Junior high school	mass	Frequent	every day	The lower layer	#NULL!
female	1995	No religious belief	Bachelor degree（Formal higher education）	mass	Very Frequent	every day	Middle layer	#NULL!
female	2001	No religious belief	Junior college（Formal higher education）	Communist youth league member	Very Frequent	every day	Middle layer	10
female	1978	No religious belief	Junior high school	mass	never	never	The lower layer	#NULL!
male	1969	No religious belief	ordinary high school	mass	Very Frequent	every day	Middle layer	#NULL!
female	1963	No religious belief	Junior high school	mass	Frequent	every day	Middle layer	#NULL!
female	1968	No religious belief	Junior high school	mass	Frequent	every day	The lower layer	#NULL!
male	1974	No religious belief	Junior high school	mass	sometimes	every day	Middle layer	10
male	1952	No religious belief	Junior high school	mass	never	never	Middle layer	4
female	1954	No religious belief	ordinary high school	mass	Frequent	every day	middle and lower layers	#NULL!
female	1973	No religious belief	Junior high school	mass	Very Frequent	every day	The lower layer	#NULL!
female	1977	No religious belief	ordinary high school	mass	Frequent	every day	Middle layer	8
male	1949	No religious belief	Junior high school	mass	Very Frequent	every day	Middle layer	8
male	1948	No religious belief	Primary school	mass	never	never	middle and lower layers	7
female	1983	No religious belief	Junior high school	CPC member	Frequent	every day	unknown	#NULL!
male	1997	No religious belief	Junior college（Formal higher education）	mass	Very Frequent	every day	middle and lower layers	#NULL!
female	1946	No religious belief	Primary school	mass	never	never	Middle layer	10
female	1953	Islam	Junior high school	mass	Very Frequent	Several or less a year	Middle layer	#NULL!
female	1949	Christianity	Junior high school	mass	never	never	Middle layer	10
female	1966	No religious belief	ordinary high school	mass	never	never	The lower layer	cannot choose
female	1988	No religious belief	Bachelor degree（Formal higher education）	CPC member	Very Frequent	every day	Middle layer	8
female	1973	No religious belief	Junior college（adult higher education）	Communist youth league member	Very Frequent	every day	Middle layer	#NULL!
female	1995	No religious belief	Junior college（adult higher education）	mass	Very Frequent	every day	Middle layer	#NULL!
female	1942	Christianity	Primary school	mass	Frequent	never	middle and lower layers	#NULL!
male	1940	No religious belief	Primary school	mass	never	never	Middle layer	10
male	1955	No religious belief	Junior high school	mass	Very Frequent	every day	middle and lower layers	7
female	1956	No religious belief	Primary school	mass	never	never	Middle layer	#NULL!
female	1964	No religious belief	Primary school	mass	Frequent	every day	middle and lower layers	8
male	1963	No religious belief	Junior high school	mass	sometimes	Several times a week	The lower layer	10
female	1967	No religious belief	technical school	mass	sometimes	every day	Middle and upper layers	#NULL!
male	1947	No religious belief	Primary school	mass	never	never	Middle layer	10
male	1969	No religious belief	Bachelor degree（Formal higher education）	CPC member	Very Frequent	every day	Middle layer	#NULL!
male	1986	No religious belief	Junior high school	mass	Very Frequent	every day	Middle layer	#NULL!
female	1944	No religious belief	Junior high school	mass	Frequent	every day	Middle and upper layers	10
female	1967	No religious belief	Primary school	mass	sometimes	Several times a week	The lower layer	#NULL!
male	1980	No religious belief	Junior high school	mass	Very Frequent	every day	The lower layer	#NULL!
female	1943	No religious belief	Never received any education	mass	never	never	The lower layer	10
female	1994	No religious belief	Bachelor degree（Formal higher education）	mass	Very Frequent	every day	middle and lower layers	10
female	1983	No religious belief	ordinary high school	mass	Very Frequent	every day	unknown	#NULL!
male	2000	No religious belief	Bachelor degree（Formal higher education）	CPC member	Frequent	Several times a week	middle and lower layers	#NULL!
male	2000	No religious belief	Bachelor degree（Formal higher education）	CPC member	Very Frequent	every day	middle and lower layers	#NULL!
male	1996	No religious belief	Bachelor degree（Formal higher education）	CPC member	Very Frequent	every day	The lower layer	9
female	2001	No religious belief	ordinary high school	mass	Very Frequent	every day	middle and lower layers	10
male	1953	No religious belief	Primary school	mass	never	never	The lower layer	#NULL!
male	1944	No religious belief	Junior high school	CPC member	Frequent	every day	The lower layer	#NULL!
female	1970	No religious belief	Junior high school	CPC member	Very Frequent	every day	Middle and upper layers	10
male	2003	No religious belief	technical secondary school	mass	Very Frequent	every day	Middle layer	10
male	1995	No religious belief	ordinary high school	mass	Very Frequent	every day	middle and lower layers	8
female	1960	No religious belief	Primary school	mass	never	never	The lower layer	#NULL!
female	1997	No religious belief	Junior college（Formal higher education）	mass	Very Frequent	every day	middle and lower layers	8
male	1992	Catholicism	Junior high school	mass	Frequent	Several times a week	middle and lower layers	5
female	1997	No religious belief	Bachelor degree（Formal higher education）	mass	Very Frequent	every day	Middle layer	#NULL!
female	1952	No religious belief	Primary school	mass	never	never	The lower layer	10
male	1961	No religious belief	Junior high school	mass	Frequent	Several times a week	The lower layer	#NULL!
male	1990	No religious belief	Junior college（Formal higher education）	mass	Very Frequent	every day	middle and lower layers	10
female	1995	No religious belief	Bachelor degree（Formal higher education）	mass	Very Frequent	every day	middle and lower layers	#NULL!
male	1962	No religious belief	ordinary high school	mass	Frequent	Several times a week	The lower layer	10
female	1992	No religious belief	Junior high school	mass	Very Frequent	every day	Middle layer	#NULL!
female	1970	No religious belief	Junior high school	mass	Very Frequent	Several times a week	Middle layer	#NULL!
male	1956	No religious belief	Junior high school	mass	never	never	Middle layer	#NULL!
female	1946	No religious belief	Junior high school	mass	never	never	Middle layer	#NULL!
female	1996	No religious belief	Bachelor degree（Formal higher education）	mass	Frequent	every day	middle and lower layers	#NULL!
female	1965	No religious belief	Junior high school	mass	Frequent	every day	Middle layer	#NULL!
male	1964	No religious belief	Junior high school	mass	sometimes	Several times a week	The lower layer	10
male	1965	No religious belief	ordinary high school	CPC member	sometimes	every day	The lower layer	10
female	1997	No religious belief	Graduate degree or above	Communist youth league member	Very Frequent	every day	The lower layer	#NULL!
male	1964	No religious belief	Junior high school	mass	Frequent	Several times a week	Middle layer	#NULL!
female	1998	No religious belief	Junior high school	mass	Very Frequent	every day	Middle layer	10
female	2002	No religious belief	Bachelor degree（Formal higher education）	mass	Very Frequent	every day	Middle layer	#NULL!
female	1983	No religious belief	Junior high school	mass	Frequent	every day	middle and lower layers	#NULL!
female	2002	No religious belief	Bachelor degree（Formal higher education）	Communist youth league member	Very Frequent	every day	The lower layer	#NULL!
female	1951	No religious belief	Never received any education	mass	never	never	Middle layer	#NULL!
male	1988	No religious belief	ordinary high school	mass	Frequent	every day	middle and lower layers	#NULL!
male	1994	No religious belief	Bachelor degree（Formal higher education）	mass	Very Frequent	every day	middle and lower layers	#NULL!
male	1946	No religious belief	Primary school	mass	never	every day	unknown	#NULL!
male	1964	No religious belief	Junior high school	mass	Frequent	every day	Middle layer	#NULL!
female	1965	No religious belief	Primary school	mass	Very Frequent	every day	middle and lower layers	#NULL!
female	1981	No religious belief	Primary school	mass	Frequent	every day	middle and lower layers	#NULL!
female	1956	No religious belief	Junior high school	mass	Very Frequent	every day	The lower layer	#NULL!
female	1949	No religious belief	Primary school	mass	Frequent	Several times a week	The lower layer	#NULL!
male	1951	No religious belief	Primary school	Communist youth league member	Frequent	every day	Middle layer	#NULL!
female	1994	No religious belief	Junior college（Formal higher education）	Communist youth league member	Very Frequent	every day	middle and lower layers	#NULL!
female	1991	No religious belief	Bachelor degree（Formal higher education）	CPC member	Frequent	every day	Middle layer	10
male	1963	No religious belief	ordinary high school	mass	Frequent	every day	Middle and upper layers	7
female	1966	No religious belief	Primary school	mass	Frequent	Several times a week	Middle layer	cannot choose
female	1964	No religious belief	Junior high school	mass	never	never	The lower layer	10
male	1949	No religious belief	Junior high school	mass	never	never	middle and lower layers	9
male	2002	No religious belief	Junior college（Formal higher education）	mass	Very Frequent	every day	Middle layer	#NULL!
female	1974	No religious belief	Never received any education	mass	sometimes	every day	middle and lower layers	#NULL!
female	1970	No religious belief	Primary school	mass	Very Frequent	every day	The lower layer	#NULL!
female	1993	No religious belief	ordinary high school	mass	Very Frequent	every day	Middle layer	10
female	1965	No religious belief	Junior high school	mass	seldom	Several times a month	The lower layer	#NULL!
female	1977	No religious belief	Junior high school	Communist youth league member	Very Frequent	every day	The lower layer	10
female	1942	No religious belief	Never received any education	mass	never	never	The lower layer	#NULL!
female	1996	No religious belief	Graduate degree or above	Communist youth league member	Very Frequent	every day	Middle layer	#NULL!
female	1957	No religious belief	Primary school	mass	Frequent	Several times a month	Middle layer	9
male	1957	No religious belief	ordinary high school	CPC member	Very Frequent	every day	middle and lower layers	#NULL!
female	1988	No religious belief	Bachelor degree（Formal higher education）	CPC member	Very Frequent	every day	Middle layer	#NULL!
female	1994	No religious belief	Junior college（adult higher education）	Communist youth league member	Very Frequent	every day	middle and lower layers	9
male	1980	No religious belief	Junior high school	mass	Very Frequent	every day	Middle layer	9
female	1976	No religious belief	Junior high school	mass	Very Frequent	every day	middle and lower layers	#NULL!
female	1983	No religious belief	Junior high school	mass	Very Frequent	every day	Middle layer	#NULL!
male	1980	No religious belief	ordinary high school	mass	Frequent	every day	middle and lower layers	#NULL!
male	1953	No religious belief	Primary school	mass	Very Frequent	every day	middle and lower layers	#NULL!
female	1949	No religious belief	Never received any education	mass	never	never	The lower layer	#NULL!
female	1983	No religious belief	Junior high school	mass	never	never	The lower layer	#NULL!
female	1981	No religious belief	ordinary high school	mass	sometimes	every day	Middle layer	10
female	1950	No religious belief	Primary school	mass	never	never	The lower layer	#NULL!
female	1952	No religious belief	Primary school	mass	never	never	The lower layer	10
female	1945	No religious belief	Primary school	mass	never	never	middle and lower layers	#NULL!
male	2003	No religious belief	Vocational high school	mass	Very Frequent	Several times a week	Middle layer	3
female	1959	No religious belief	Never received any education	mass	seldom	Several or less a year	unknown	#NULL!
male	1965	No religious belief	Junior high school	mass	never	never	The lower layer	10
female	1948	Christianity	Junior high school	mass	never	never	middle and lower layers	#NULL!
female	1947	No religious belief	Primary school	mass	never	never	unknown	10
male	1990	No religious belief	Junior college（Formal higher education）	mass	Very Frequent	every day	middle and lower layers	#NULL!
male	1953	No religious belief	Primary school	mass	never	never	The lower layer	#NULL!
female	1946	No religious belief	Junior high school	mass	never	never	unknown	10
male	1992	No religious belief	ordinary high school	mass	Very Frequent	every day	The lower layer	#NULL!
male	1978	No religious belief	Junior high school	mass	Frequent	every day	The lower layer	#NULL!
male	1944	No religious belief	Junior high school	CPC member	never	never	The lower layer	#NULL!
male	1950	No religious belief	old-style private school	mass	sometimes	every day	The lower layer	9
male	1941	No religious belief	Primary school	mass	never	never	The lower layer	#NULL!
female	1962	No religious belief	Never received any education	mass	sometimes	never	The lower layer	7
male	1965	No religious belief	old-style private school	mass	never	never	The lower layer	#NULL!
male	1992	No religious belief	ordinary high school	mass	Very Frequent	every day	middle and lower layers	8
male	1996	No religious belief	Junior college（Formal higher education）	mass	Very Frequent	every day	middle and lower layers	8
female	2000	No religious belief	Junior college（Formal higher education）	Communist youth league member	Very Frequent	every day	Middle and upper layers	#NULL!
female	1972	No religious belief	Never received any education	mass	Frequent	every day	The lower layer	#NULL!
male	1962	No religious belief	Primary school	mass	never	never	Middle layer	#NULL!
male	1990	No religious belief	Primary school	mass	sometimes	Several times a week	middle and lower layers	#NULL!
female	1964	No religious belief	Junior high school	mass	never	never	Middle layer	#NULL!
female	1957	No religious belief	Never received any education	mass	seldom	Several times a month	Middle layer	#NULL!
male	1960	No religious belief	Junior high school	mass	never	never	The lower layer	10
female	1979	No religious belief	Primary school	mass	sometimes	every day	The lower layer	10
male	1955	No religious belief	Junior high school	CPC member	never	never	Middle and upper layers	#NULL!
female	1970	No religious belief	Junior college（adult higher education）	mass	sometimes	Several times a week	middle and lower layers	#NULL!
female	1955	No religious belief	Primary school	mass	never	never	The lower layer	#NULL!
male	1952	No religious belief	Junior high school	CPC member	never	never	Middle layer	7
female	1950	Catholicism	Primary school	mass	never	never	middle and lower layers	#NULL!
male	1961	No religious belief	Junior high school	CPC member	Frequent	Several times a week	Middle layer	10
male	1976	No religious belief	Junior high school	mass	sometimes	Several times a week	Middle layer	#NULL!
male	1955	No religious belief	Junior high school	mass	never	never	The lower layer	#NULL!
male	1962	No religious belief	ordinary high school	mass	seldom	never	middle and lower layers	10
female	1956	No religious belief	Never received any education	mass	never	never	The lower layer	#NULL!
male	1960	No religious belief	Junior high school	mass	Very Frequent	every day	The lower layer	10
female	1965	No religious belief	Junior high school	mass	never	Several times a week	Middle layer	#NULL!
male	1959	No religious belief	#NULL!	mass	never	never	middle and lower layers	#NULL!
female	1974	Buddhism	Junior high school	mass	Frequent	Several or less a year	middle and lower layers	#NULL!
male	1957	No religious belief	ordinary high school	Communist youth league member	seldom	never	Middle and upper layers	#NULL!
male	2003	No religious belief	Vocational high school	mass	Frequent	every day	middle and lower layers	#NULL!
male	1963	No religious belief	Primary school	mass	Frequent	every day	Middle layer	#NULL!
male	1986	No religious belief	Junior high school	mass	sometimes	every day	The lower layer	8
female	1968	No religious belief	Primary school	mass	sometimes	every day	middle and lower layers	#NULL!
male	2003	No religious belief	ordinary high school	mass	Very Frequent	every day	The lower layer	10
female	1970	No religious belief	Junior high school	mass	never	never	middle and lower layers	7
female	1969	No religious belief	Primary school	mass	seldom	every day	Middle layer	10
female	1977	No religious belief	Junior high school	mass	Frequent	every day	Middle layer	#NULL!
female	1970	No religious belief	Primary school	mass	Frequent	every day	Middle layer	#NULL!
male	2001	No religious belief	Junior college（Formal higher education）	Communist youth league member	Very Frequent	every day	The lower layer	#NULL!
female	1973	No religious belief	Primary school	mass	seldom	never	middle and lower layers	8
male	1952	No religious belief	Junior high school	CPC member	seldom	Several times a week	Middle layer	#NULL!
male	1959	No religious belief	ordinary high school	mass	never	never	The lower layer	#NULL!
male	1951	No religious belief	Primary school	Communist youth league member	never	never	The lower layer	10
male	1948	No religious belief	Junior high school	mass	never	never	middle and lower layers	10
male	1969	No religious belief	Junior high school	mass	never	never	Middle layer	10
male	1973	No religious belief	Junior high school	mass	Frequent	Several times a week	The lower layer	10
male	1972	No religious belief	Junior high school	mass	Frequent	Several times a week	Middle layer	#NULL!
male	1964	No religious belief	Junior high school	mass	sometimes	Several times a month	middle and lower layers	#NULL!
male	1966	No religious belief	Junior high school	mass	never	never	The lower layer	10
female	1952	No religious belief	Never received any education	mass	never	never	The lower layer	#NULL!
female	1973	No religious belief	Never received any education	mass	seldom	Several times a month	Middle layer	#NULL!
male	1953	No religious belief	Primary school	mass	never	never	Middle layer	#NULL!
male	1963	No religious belief	Junior high school	mass	never	never	middle and lower layers	#NULL!
male	2001	No religious belief	Bachelor degree（Formal higher education）	Communist youth league member	Frequent	every day	middle and lower layers	10
female	1993	No religious belief	ordinary high school	mass	Very Frequent	every day	Middle layer	#NULL!
male	1945	No religious belief	technical secondary school	mass	never	never	Middle layer	#NULL!
female	1964	No religious belief	Primary school	mass	sometimes	every day	middle and lower layers	#NULL!
male	1957	No religious belief	Junior high school	mass	never	never	Middle and upper layers	#NULL!
male	1970	No religious belief	Junior high school	mass	Very Frequent	every day	Middle and upper layers	#NULL!
male	1962	No religious belief	Junior high school	mass	never	never	Middle layer	#NULL!
male	1965	No religious belief	ordinary high school	mass	Frequent	Several times a month	The lower layer	#NULL!
female	1970	No religious belief	Primary school	mass	sometimes	every day	Middle layer	#NULL!
female	1969	No religious belief	Junior high school	mass	Very Frequent	every day	middle and lower layers	#NULL!
male	1974	No religious belief	ordinary high school	mass	Frequent	every day	The lower layer	#NULL!
male	1975	No religious belief	Never received any education	mass	seldom	every day	The lower layer	3
male	1965	No religious belief	Junior high school	mass	seldom	Several times a week	middle and lower layers	#NULL!
male	1948	No religious belief	Junior high school	mass	never	never	The lower layer	#NULL!
female	1954	No religious belief	Never received any education	mass	never	never	Middle layer	9
male	1946	No religious belief	Primary school	mass	never	never	middle and lower layers	10
male	1974	No religious belief	Junior high school	mass	Very Frequent	every day	Middle layer	#NULL!
male	1964	No religious belief	Junior high school	mass	sometimes	every day	Middle layer	10
male	2002	No religious belief	ordinary high school	Communist youth league member	Very Frequent	every day	The lower layer	#NULL!
male	1950	No religious belief	Junior high school	mass	never	never	Middle layer	#NULL!
female	1949	No religious belief	Primary school	mass	never	never	middle and lower layers	#NULL!
female	1957	No religious belief	Never received any education	mass	sometimes	never	The lower layer	#NULL!
female	1962	No religious belief	Junior high school	mass	never	never	The lower layer	10
female	1961	No religious belief	Primary school	mass	Very Frequent	every day	Middle layer	#NULL!
male	1964	No religious belief	Primary school	mass	never	never	middle and lower layers	#NULL!
female	1949	Catholicism	Never received any education	mass	never	never	The lower layer	10
male	1954	No religious belief	Primary school	mass	never	never	middle and lower layers	#NULL!
female	1955	No religious belief	Never received any education	mass	never	never	Middle layer	#NULL!
female	1945	No religious belief	Never received any education	mass	never	never	middle and lower layers	#NULL!
male	1948	No religious belief	Primary school	mass	never	never	The lower layer	5
male	1957	No religious belief	Junior high school	CPC member	never	never	Middle and upper layers	10
male	1948	Christianity	Junior high school	mass	never	never	Middle layer	7
male	1941	No religious belief	Primary school	mass	never	never	Middle layer	#NULL!
female	1969	No religious belief	Primary school	mass	sometimes	Several times a month	middle and lower layers	10
male	1939	No religious belief	Primary school	mass	never	never	The lower layer	8
male	1969	No religious belief	Primary school	mass	never	never	Middle layer	#NULL!
female	1954	No religious belief	Never received any education	mass	never	never	The lower layer	8
male	2003	No religious belief	ordinary high school	Communist youth league member	Very Frequent	every day	middle and lower layers	10
female	1956	No religious belief	Never received any education	mass	never	never	The lower layer	10
female	1965	No religious belief	Junior high school	mass	sometimes	Several or less a year	Middle layer	#NULL!
male	1945	No religious belief	Primary school	mass	never	never	middle and lower layers	10
male	1966	Christianity	Primary school	mass	Very Frequent	every day	middle and lower layers	#NULL!
female	1971	No religious belief	Primary school	mass	sometimes	never	middle and lower layers	8
female	1969	No religious belief	Never received any education	mass	seldom	Several times a week	middle and lower layers	9
male	1969	No religious belief	Junior high school	mass	never	every day	middle and lower layers	10
female	1948	No religious belief	Primary school	mass	never	never	middle and lower layers	#NULL!
female	1957	No religious belief	Junior high school	mass	Frequent	every day	middle and lower layers	#NULL!
male	1970	No religious belief	Junior high school	mass	Frequent	Several times a month	middle and lower layers	#NULL!
female	1995	No religious belief	Junior college（Formal higher education）	mass	Frequent	every day	Middle layer	#NULL!
female	1979	No religious belief	Primary school	mass	sometimes	every day	Middle layer	#NULL!
male	1958	No religious belief	Vocational high school	mass	never	never	The lower layer	#NULL!
female	1944	No religious belief	Never received any education	mass	never	never	The upper layer	10
male	1954	No religious belief	Primary school	CPC member	Very Frequent	every day	Middle layer	10
female	1948	No religious belief	Junior high school	mass	never	never	middle and lower layers	5
male	1974	No religious belief	technical secondary school	mass	Frequent	every day	middle and lower layers	#NULL!
female	1960	No religious belief	Junior high school	mass	Frequent	every day	Middle layer	#NULL!
male	1948	No religious belief	Never received any education	mass	never	never	The lower layer	#NULL!
female	1954	No religious belief	Primary school	mass	Very Frequent	every day	Middle layer	#NULL!
female	1966	Buddhism	Primary school	mass	Frequent	every day	middle and lower layers	7
male	1966	No religious belief	technical secondary school	CPC member	Frequent	every day	Middle layer	#NULL!
male	1967	No religious belief	Primary school	mass	Frequent	every day	middle and lower layers	#NULL!
male	2000	No religious belief	Bachelor degree（Formal higher education）	Communist youth league member	Very Frequent	every day	The lower layer	10
male	1927	Buddhism	Bachelor degree（Formal higher education）	CPC member	never	never	Middle layer	#NULL!
male	1982	No religious belief	Junior college（adult higher education）	mass	Very Frequent	every day	middle and lower layers	#NULL!
female	1950	Buddhism	Primary school	mass	never	never	Middle layer	10
female	1989	No religious belief	Bachelor degree（Formal higher education）	mass	Very Frequent	every day	Middle and upper layers	#NULL!
female	1994	No religious belief	Junior college（Formal higher education）	Communist youth league member	Very Frequent	every day	Middle layer	#NULL!
male	1942	Islam	Junior college（adult higher education）	CPC member	never	never	middle and lower layers	#NULL!
female	1975	No religious belief	Never received any education	mass	Very Frequent	every day	Middle layer	10
female	1987	No religious belief	Primary school	mass	sometimes	Several times a week	The lower layer	10
female	1980	No religious belief	Junior college（adult higher education）	mass	Frequent	Several or less a year	Middle layer	#NULL!
male	1987	No religious belief	technical secondary school	mass	Very Frequent	every day	middle and lower layers	#NULL!
male	1990	No religious belief	technical secondary school	mass	Very Frequent	every day	middle and lower layers	#NULL!
male	1981	No religious belief	Primary school	mass	Very Frequent	every day	The lower layer	5
female	1943	No religious belief	Junior high school	CPC member	seldom	Several or less a year	The lower layer	10
female	1969	No religious belief	Bachelor degree（Formal higher education）	CPC member	Very Frequent	every day	Middle and upper layers	#NULL!
male	1942	No religious belief	Primary school	CPC member	Frequent	never	The lower layer	9
female	1989	No religious belief	ordinary high school	mass	Frequent	every day	middle and lower layers	#NULL!
male	1988	No religious belief	Never received any education	mass	Very Frequent	Several times a week	Middle layer	#NULL!
male	1999	No religious belief	Bachelor degree（Formal higher education）	Communist youth league member	Frequent	every day	middle and lower layers	#NULL!
female	1957	No religious belief	Junior high school	mass	Very Frequent	never	Middle layer	#NULL!
female	1985	No religious belief	Junior college（adult higher education）	mass	seldom	every day	middle and lower layers	#NULL!
male	1978	No religious belief	Junior college（Formal higher education）	CPC member	Very Frequent	every day	Middle layer	7
male	1980	No religious belief	technical secondary school	mass	Very Frequent	every day	Middle layer	#NULL!
male	1947	No religious belief	technical secondary school	CPC member	never	never	middle and lower layers	10
female	1937	No religious belief	Never received any education	mass	never	never	unknown	#NULL!
male	1993	No religious belief	Bachelor degree（Formal higher education）	Communist youth league member	Very Frequent	every day	Middle layer	#NULL!
male	1953	No religious belief	Junior high school	mass	Very Frequent	every day	The lower layer	#NULL!
male	1954	No religious belief	Primary school	mass	never	never	Middle layer	#NULL!
male	1990	No religious belief	Bachelor degree（adult higher education）	mass	Very Frequent	every day	Middle layer	#NULL!
female	1989	No religious belief	Graduate degree or above	CPC member	Very Frequent	every day	Middle layer	#NULL!
female	1973	Buddhism	Bachelor degree（Formal higher education）	Communist youth league member	Frequent	Several or less a year	Middle layer	#NULL!
male	1970	No religious belief	Primary school	mass	sometimes	Several times a month	The lower layer	8
female	1998	No religious belief	Junior college（Formal higher education）	mass	Very Frequent	every day	middle and lower layers	10
male	1973	No religious belief	Junior high school	mass	Very Frequent	every day	middle and lower layers	10
male	1938	No religious belief	Primary school	mass	never	never	Middle layer	10
male	1979	No religious belief	Primary school	mass	Very Frequent	every day	Middle layer	10
male	1995	No religious belief	Junior college（Formal higher education）	Communist youth league member	Very Frequent	every day	Middle layer	#NULL!
female	1976	No religious belief	technical secondary school	mass	Very Frequent	every day	middle and lower layers	#NULL!
female	1964	No religious belief	Junior high school	mass	Frequent	every day	Middle layer	6
male	1939	others	ordinary high school	mass	seldom	Several or less a year	Middle and upper layers	#NULL!
female	1941	No religious belief	Never received any education	mass	never	never	unknown	#NULL!
female	1948	No religious belief	Junior high school	CPC member	never	never	Middle layer	#NULL!
female	1971	No religious belief	Vocational high school	mass	Very Frequent	every day	middle and lower layers	cannot choose
female	1950	No religious belief	Primary school	mass	never	never	The lower layer	10
female	1944	No religious belief	Junior high school	mass	never	never	middle and lower layers	#NULL!
male	1950	No religious belief	Junior high school	mass	never	never	Middle and upper layers	10
female	1987	No religious belief	Never received any education	mass	Very Frequent	every day	Middle layer	#NULL!
female	1976	No religious belief	Vocational high school	mass	Frequent	every day	middle and lower layers	1
male	1988	No religious belief	Primary school	mass	Very Frequent	every day	Middle layer	#NULL!
male	1938	No religious belief	Bachelor degree（Formal higher education）	mass	never	never	Middle layer	#NULL!
female	1997	No religious belief	Bachelor degree（adult higher education）	Communist youth league member	Very Frequent	Several or less a year	Middle layer	#NULL!
female	1952	Buddhism	technical secondary school	mass	Frequent	every day	Middle layer	#NULL!
female	1962	No religious belief	Primary school	mass	seldom	Several or less a year	middle and lower layers	#NULL!
male	1973	No religious belief	Vocational high school	mass	Very Frequent	every day	Middle layer	10
male	1968	No religious belief	Bachelor degree（Formal higher education）	CPC member	Frequent	every day	Middle layer	#NULL!
male	1959	No religious belief	Junior college（adult higher education）	CPC member	Frequent	every day	middle and lower layers	#NULL!
female	1953	No religious belief	Junior high school	mass	never	never	middle and lower layers	#NULL!
female	1948	No religious belief	Primary school	mass	Frequent	every day	Middle layer	#NULL!
female	1969	No religious belief	Primary school	mass	Very Frequent	every day	Middle layer	5
male	1963	No religious belief	Junior college（Formal higher education）	CPC member	Very Frequent	every day	Middle and upper layers	9
female	1965	No religious belief	ordinary high school	mass	Very Frequent	every day	middle and lower layers	#NULL!
female	1955	No religious belief	Primary school	mass	Frequent	every day	The lower layer	#NULL!
female	1994	No religious belief	Junior high school	mass	Frequent	every day	middle and lower layers	1
female	1983	No religious belief	Primary school	mass	Very Frequent	every day	middle and lower layers	#NULL!
female	1948	No religious belief	Primary school	mass	never	never	The lower layer	#NULL!
male	1982	No religious belief	Junior college（adult higher education）	mass	Frequent	every day	middle and lower layers	10
male	1970	No religious belief	technical secondary school	mass	Very Frequent	every day	Middle layer	10
female	1955	No religious belief	Junior high school	mass	never	never	Middle layer	cannot choose
male	1953	No religious belief	Junior high school	mass	never	never	middle and lower layers	#NULL!
female	1936	No religious belief	technical secondary school	CPC member	never	never	Middle and upper layers	#NULL!
male	1949	No religious belief	Junior high school	mass	never	never	middle and lower layers	10
male	1942	No religious belief	Primary school	mass	never	never	The lower layer	#NULL!
male	1954	Buddhism	Junior high school	mass	never	never	Middle layer	#NULL!
female	1993	No religious belief	Bachelor degree（adult higher education）	mass	Very Frequent	every day	Middle layer	#NULL!
male	1970	No religious belief	Bachelor degree（adult higher education）	CPC member	Frequent	Several times a week	Middle layer	#NULL!
male	1965	No religious belief	Primary school	mass	seldom	never	Middle layer	#NULL!
male	1965	No religious belief	Junior college（Formal higher education）	CPC member	Very Frequent	every day	middle and lower layers	10
female	1950	No religious belief	technical secondary school	mass	Frequent	Several times a month	Middle layer	#NULL!
male	1957	No religious belief	ordinary high school	mass	seldom	Several times a month	Middle layer	#NULL!
male	1949	Islam	Junior high school	mass	never	Several or less a year	Middle and upper layers	#NULL!
female	1991	No religious belief	technical secondary school	mass	Frequent	every day	The lower layer	#NULL!
male	1987	No religious belief	Junior high school	mass	Frequent	Several times a week	Middle layer	#NULL!
male	1981	No religious belief	Bachelor degree（Formal higher education）	CPC member	Very Frequent	every day	Middle layer	#NULL!
male	1980	No religious belief	technical secondary school	mass	Very Frequent	every day	Middle layer	9
male	1976	No religious belief	technical secondary school	mass	Frequent	Several times a week	Middle layer	#NULL!
female	1957	Islam	ordinary high school	mass	never	never	Middle layer	#NULL!
male	1955	No religious belief	Junior high school	mass	Very Frequent	every day	Middle layer	#NULL!
female	1984	No religious belief	Junior high school	mass	Very Frequent	every day	Middle layer	#NULL!
male	1946	No religious belief	Bachelor degree（Formal higher education）	CPC member	Very Frequent	every day	Middle and upper layers	#NULL!
male	1964	No religious belief	ordinary high school	mass	Very Frequent	every day	The lower layer	#NULL!
female	1957	Christianity	Never received any education	mass	never	never	Middle layer	#NULL!
female	1967	No religious belief	Junior high school	mass	seldom	Several times a month	middle and lower layers	#NULL!
female	1995	No religious belief	Bachelor degree（Formal higher education）	CPC member	Frequent	every day	middle and lower layers	#NULL!
female	1973	No religious belief	Bachelor degree（Formal higher education）	Communist youth league member	Very Frequent	every day	Middle layer	#NULL!
female	1988	No religious belief	Junior college（Formal higher education）	mass	Very Frequent	every day	middle and lower layers	#NULL!
female	1950	Islam	Junior high school	CPC member	Frequent	every day	The lower layer	#NULL!
male	2002	No religious belief	ordinary high school	mass	Very Frequent	Several times a week	middle and lower layers	6
female	1996	No religious belief	Bachelor degree（Formal higher education）	mass	seldom	Several or less a year	middle and lower layers	10
male	1983	No religious belief	Bachelor degree（Formal higher education）	mass	Very Frequent	every day	Middle layer	10
male	1945	No religious belief	Junior high school	CPC member	never	never	Middle layer	#NULL!
female	1974	No religious belief	Junior high school	mass	Very Frequent	every day	The lower layer	#NULL!
male	1968	No religious belief	Junior college（Formal higher education）	CPC member	Frequent	every day	Middle layer	#NULL!
female	1950	No religious belief	technical secondary school	CPC member	Very Frequent	every day	Middle layer	10
male	1979	No religious belief	technical secondary school	mass	sometimes	never	Middle layer	#NULL!
male	1931	No religious belief	Junior high school	CPC member	never	Several times a week	unknown	10
female	1963	No religious belief	Never received any education	mass	Very Frequent	every day	Middle layer	#NULL!
female	1948	No religious belief	Never received any education	mass	seldom	never	Middle layer	#NULL!
female	1977	Buddhism	technical secondary school	mass	Frequent	every day	Middle layer	#NULL!
male	1947	No religious belief	ordinary high school	mass	Frequent	every day	middle and lower layers	#NULL!
female	1988	No religious belief	Bachelor degree（Formal higher education）	mass	Frequent	every day	Middle layer	9
female	1936	No religious belief	Never received any education	mass	never	never	middle and lower layers	10
male	1956	No religious belief	Junior high school	mass	Frequent	every day	The lower layer	cannot choose
female	1955	No religious belief	Primary school	mass	never	never	middle and lower layers	10
female	1946	No religious belief	Never received any education	mass	never	never	The lower layer	5
female	1971	No religious belief	Bachelor degree（Formal higher education）	CPC member	Very Frequent	every day	Middle layer	8
male	2000	No religious belief	Junior college（Formal higher education）	Communist youth league member	Very Frequent	every day	Middle and upper layers	#NULL!
male	1995	No religious belief	Graduate degree or above	mass	Very Frequent	every day	Middle layer	#NULL!
male	1974	No religious belief	Junior high school	mass	Very Frequent	every day	Middle layer	#NULL!
female	1996	No religious belief	technical secondary school	mass	Very Frequent	every day	middle and lower layers	#NULL!
female	1950	No religious belief	ordinary high school	CPC member	Very Frequent	every day	middle and lower layers	#NULL!
male	1943	No religious belief	#NULL!	CPC member	never	never	Middle and upper layers	#NULL!
female	1985	No religious belief	Bachelor degree（Formal higher education）	mass	Very Frequent	every day	Middle layer	#NULL!
male	1999	No religious belief	Vocational high school	mass	Very Frequent	every day	Middle layer	10
female	1970	No religious belief	Vocational high school	mass	never	never	middle and lower layers	#NULL!
male	1956	No religious belief	Junior high school	mass	Frequent	every day	The lower layer	#NULL!
male	1994	No religious belief	Bachelor degree（Formal higher education）	CPC member	Very Frequent	every day	Middle layer	10
female	1982	No religious belief	Junior college（Formal higher education）	mass	Frequent	every day	Middle and upper layers	10
male	1981	No religious belief	Vocational high school	mass	Very Frequent	every day	Middle layer	#NULL!
female	1949	No religious belief	Junior high school	mass	sometimes	Several or less a year	Middle layer	9
male	1957	No religious belief	ordinary high school	mass	Very Frequent	every day	Middle layer	#NULL!
female	1957	No religious belief	ordinary high school	mass	Very Frequent	every day	The lower layer	#NULL!
male	1995	No religious belief	Bachelor degree（adult higher education）	mass	Very Frequent	every day	The lower layer	10
female	1968	No religious belief	Junior high school	mass	Frequent	every day	middle and lower layers	#NULL!
male	1942	No religious belief	Junior high school	mass	sometimes	Several times a month	Middle layer	#NULL!
male	1965	No religious belief	Primary school	mass	Very Frequent	every day	Middle layer	#NULL!
female	1957	No religious belief	ordinary high school	mass	Frequent	every day	Middle layer	10
female	1947	No religious belief	Junior high school	mass	never	never	The lower layer	#NULL!
female	1995	No religious belief	Bachelor degree（Formal higher education）	CPC member	Frequent	every day	middle and lower layers	#NULL!
male	1973	No religious belief	Bachelor degree（Formal higher education）	mass	Frequent	every day	Middle layer	9
male	1951	No religious belief	Bachelor degree（adult higher education）	CPC member	Very Frequent	Several or less a year	Middle layer	10
female	1961	No religious belief	Primary school	mass	never	never	The upper layer	10
female	1991	No religious belief	Graduate degree or above	CPC member	Frequent	every day	Middle layer	10
female	1999	No religious belief	Junior college（Formal higher education）	Communist youth league member	Very Frequent	every day	Middle layer	#NULL!
female	1951	No religious belief	Primary school	mass	never	never	middle and lower layers	#NULL!
female	1987	No religious belief	Junior college（Formal higher education）	mass	Very Frequent	every day	Middle layer	8
male	1994	No religious belief	Junior college（Formal higher education）	mass	Very Frequent	Several times a month	middle and lower layers	#NULL!
female	1966	No religious belief	Junior high school	mass	Frequent	every day	Middle layer	#NULL!
male	1955	No religious belief	ordinary high school	mass	never	every day	Middle layer	#NULL!
male	1955	No religious belief	Junior high school	mass	never	never	Middle layer	10
female	2003	No religious belief	ordinary high school	mass	Frequent	every day	Middle layer	#NULL!
male	1997	No religious belief	Junior high school	mass	Frequent	every day	middle and lower layers	#NULL!
female	1983	Christianity	Junior high school	mass	never	every day	middle and lower layers	5
female	1969	Christianity	ordinary high school	mass	never	never	The lower layer	10
male	1988	No religious belief	Bachelor degree（Formal higher education）	CPC member	Very Frequent	every day	Middle layer	#NULL!
male	1963	No religious belief	ordinary high school	mass	never	never	Middle layer	#NULL!
female	1997	No religious belief	Graduate degree or above	Communist youth league member	Very Frequent	every day	middle and lower layers	#NULL!
female	1983	No religious belief	Junior college（Formal higher education）	mass	Very Frequent	every day	Middle layer	#NULL!
female	1958	No religious belief	Primary school	mass	sometimes	Several times a week	Middle layer	#NULL!
female	1949	No religious belief	Junior high school	mass	Very Frequent	every day	middle and lower layers	10
male	1954	No religious belief	Primary school	mass	never	never	middle and lower layers	#NULL!
female	1991	No religious belief	Bachelor degree（Formal higher education）	mass	Frequent	every day	Middle layer	#NULL!
male	1965	No religious belief	Junior high school	mass	seldom	every day	Middle layer	#NULL!
female	1990	No religious belief	Junior college（Formal higher education）	mass	Frequent	every day	Middle layer	#NULL!
male	1963	No religious belief	ordinary high school	mass	Very Frequent	every day	Middle layer	#NULL!
male	1954	No religious belief	Primary school	mass	never	never	middle and lower layers	10
female	1966	No religious belief	Junior college（Formal higher education）	CPC member	Very Frequent	every day	Middle layer	#NULL!
female	1980	No religious belief	Junior high school	mass	Frequent	every day	middle and lower layers	#NULL!
female	1973	No religious belief	Primary school	mass	Frequent	every day	Middle layer	#NULL!
female	1957	No religious belief	Primary school	mass	Very Frequent	every day	middle and lower layers	#NULL!
male	1969	No religious belief	ordinary high school	CPC member	Very Frequent	every day	Middle layer	#NULL!
male	1997	No religious belief	ordinary high school	Communist youth league member	Very Frequent	every day	The lower layer	#NULL!
male	1988	No religious belief	ordinary high school	mass	Very Frequent	every day	Middle layer	#NULL!
female	1974	Buddhism	Primary school	mass	Frequent	every day	middle and lower layers	#NULL!
male	1959	No religious belief	#NULL!	mass	never	never	Middle layer	8
female	1962	Christianity	ordinary high school	mass	Frequent	Several times a week	The lower layer	#NULL!
female	1945	No religious belief	Primary school	mass	Frequent	Several times a week	Middle layer	#NULL!
female	1957	No religious belief	Junior high school	mass	Very Frequent	every day	middle and lower layers	10
female	1960	No religious belief	Junior high school	mass	Frequent	Several times a week	Middle layer	10
male	1989	No religious belief	Junior high school	mass	Very Frequent	every day	The lower layer	#NULL!
male	1948	No religious belief	Junior high school	mass	never	never	middle and lower layers	#NULL!
male	1943	No religious belief	Junior high school	mass	never	never	The lower layer	#NULL!
female	1964	No religious belief	Junior high school	mass	Very Frequent	every day	Middle layer	10
female	1946	No religious belief	Primary school	mass	never	never	The lower layer	#NULL!
female	1999	Buddhism	Junior high school	mass	Very Frequent	every day	middle and lower layers	10
male	1964	No religious belief	Junior high school	mass	Very Frequent	every day	The lower layer	10
female	1970	Buddhism	Primary school	mass	never	never	unknown	#NULL!
female	1972	No religious belief	Junior high school	mass	Very Frequent	every day	The lower layer	10
female	1982	No religious belief	Junior high school	mass	Very Frequent	every day	Middle layer	#NULL!
female	1956	No religious belief	Junior high school	mass	Frequent	every day	Middle layer	10
female	1951	No religious belief	Junior college（Formal higher education）	CPC member	Very Frequent	never	middle and lower layers	#NULL!
male	1949	No religious belief	Junior high school	mass	seldom	Several or less a year	Middle layer	8
male	1965	No religious belief	Junior high school	mass	Very Frequent	every day	Middle layer	10
male	1955	No religious belief	Graduate degree or above	CPC member	never	never	Middle layer	#NULL!
male	1961	No religious belief	Bachelor degree（Formal higher education）	CPC member	Very Frequent	every day	Middle layer	9
female	1971	No religious belief	Vocational high school	mass	Very Frequent	every day	The lower layer	#NULL!
female	1970	No religious belief	ordinary high school	mass	Very Frequent	every day	Middle layer	10
female	1966	No religious belief	Primary school	mass	Frequent	every day	The lower layer	#NULL!
female	1993	No religious belief	Junior college（Formal higher education）	mass	Very Frequent	every day	middle and lower layers	#NULL!
male	1968	No religious belief	ordinary high school	mass	Very Frequent	every day	Middle layer	#NULL!
female	1956	No religious belief	Junior high school	mass	sometimes	Several times a week	middle and lower layers	10
female	1999	No religious belief	Junior college（adult higher education）	mass	Very Frequent	every day	middle and lower layers	10
male	1946	No religious belief	Bachelor degree（Formal higher education）	CPC member	never	never	Middle layer	#NULL!
male	1975	No religious belief	Junior high school	mass	never	every day	The lower layer	#NULL!
female	1955	No religious belief	ordinary high school	CPC member	never	never	middle and lower layers	#NULL!
female	1950	No religious belief	Primary school	mass	never	never	middle and lower layers	#NULL!
female	1981	No religious belief	Junior college（adult higher education）	mass	Very Frequent	every day	Middle layer	#NULL!
male	1990	No religious belief	Bachelor degree（Formal higher education）	Communist youth league member	Very Frequent	every day	Middle and upper layers	#NULL!
male	1952	No religious belief	Junior high school	mass	never	never	Middle layer	#NULL!
female	1952	No religious belief	Junior high school	mass	sometimes	never	Middle layer	#NULL!
male	1997	No religious belief	Junior college（Formal higher education）	mass	Very Frequent	never	Middle layer	#NULL!
male	1964	No religious belief	Junior high school	mass	Very Frequent	every day	middle and lower layers	#NULL!
female	1975	No religious belief	Bachelor degree（Formal higher education）	mass	Very Frequent	every day	middle and lower layers	#NULL!
female	1979	No religious belief	Bachelor degree（Formal higher education）	CPC member	Very Frequent	every day	Middle layer	#NULL!
female	1993	No religious belief	Junior college（Formal higher education）	CPC member	Very Frequent	every day	Middle layer	#NULL!
female	1968	Buddhism	Junior college（adult higher education）	CPC member	Very Frequent	Several times a week	Middle layer	10
female	1968	No religious belief	Primary school	mass	seldom	never	middle and lower layers	#NULL!
female	1979	No religious belief	Junior college（adult higher education）	CPC member	Very Frequent	every day	Middle layer	#NULL!
female	1959	No religious belief	Junior high school	mass	Very Frequent	every day	Middle layer	#NULL!
male	1960	No religious belief	ordinary high school	mass	never	never	The lower layer	0
male	1956	No religious belief	Junior college（adult higher education）	CPC member	Frequent	Several times a week	Middle layer	#NULL!
female	1943	No religious belief	technical secondary school	CPC member	never	never	Middle layer	#NULL!
female	1963	No religious belief	ordinary high school	mass	Very Frequent	never	Middle layer	#NULL!
female	1987	No religious belief	Bachelor degree（Formal higher education）	mass	Very Frequent	every day	The lower layer	#NULL!
male	2000	No religious belief	Junior college（Formal higher education）	Communist youth league member	Very Frequent	every day	middle and lower layers	#NULL!
male	1952	No religious belief	Junior high school	CPC member	seldom	Several times a week	Middle layer	10
male	1975	No religious belief	Vocational high school	mass	Very Frequent	every day	middle and lower layers	#NULL!
female	1997	No religious belief	Junior high school	mass	Very Frequent	every day	Middle layer	10
female	1943	others	technical secondary school	mass	Very Frequent	every day	Middle layer	#NULL!
male	1973	No religious belief	ordinary high school	mass	Very Frequent	every day	middle and lower layers	#NULL!
female	2000	No religious belief	Bachelor degree（Formal higher education）	Communist youth league member	Very Frequent	every day	Middle layer	10
female	1962	Buddhism	Junior high school	mass	Frequent	every day	Middle layer	#NULL!
female	1984	No religious belief	ordinary high school	mass	Frequent	every day	Middle layer	#NULL!
female	1993	No religious belief	Junior high school	mass	Very Frequent	every day	Middle layer	#NULL!
male	1968	No religious belief	Junior college（adult higher education）	CPC member	Very Frequent	every day	Middle layer	3
female	1956	No religious belief	Primary school	mass	never	never	Middle layer	10
female	1983	No religious belief	Vocational high school	mass	Frequent	every day	Middle layer	#NULL!
male	1946	No religious belief	Junior high school	mass	Frequent	every day	Middle layer	#NULL!
male	1962	No religious belief	ordinary high school	mass	Very Frequent	every day	The lower layer	#NULL!
female	1972	No religious belief	Junior high school	mass	Frequent	every day	middle and lower layers	#NULL!
male	1974	Christianity	Bachelor degree（Formal higher education）	mass	Very Frequent	every day	The lower layer	#NULL!
male	1980	No religious belief	Bachelor degree（adult higher education）	CPC member	Very Frequent	every day	Middle layer	#NULL!
male	1945	No religious belief	Junior high school	mass	never	never	middle and lower layers	10
male	1947	No religious belief	Junior high school	mass	seldom	never	Middle layer	#NULL!
female	1974	No religious belief	ordinary high school	mass	Very Frequent	every day	Middle layer	#NULL!
male	1943	No religious belief	Primary school	mass	never	never	Middle layer	#NULL!
female	1949	No religious belief	Never received any education	mass	never	never	The lower layer	#NULL!
female	1950	No religious belief	Junior high school	mass	never	never	Middle layer	#NULL!
female	1997	No religious belief	Bachelor degree（Formal higher education）	mass	Very Frequent	every day	middle and lower layers	8
male	1953	No religious belief	Junior high school	mass	never	never	Middle layer	#NULL!
female	1963	No religious belief	ordinary high school	CPC member	Frequent	every day	Middle layer	#NULL!
male	1969	No religious belief	Vocational high school	mass	Frequent	every day	middle and lower layers	2
male	1977	No religious belief	Bachelor degree（Formal higher education）	CPC member	Very Frequent	every day	Middle layer	8
female	1945	No religious belief	Primary school	mass	never	never	Middle layer	10
female	1975	Buddhism	Vocational high school	mass	Very Frequent	every day	middle and lower layers	#NULL!
male	1982	No religious belief	Junior high school	mass	Very Frequent	every day	The lower layer	#NULL!
female	1962	No religious belief	Vocational high school	mass	Frequent	every day	Middle layer	10
female	1971	No religious belief	Junior college（Formal higher education）	mass	Very Frequent	every day	Middle layer	#NULL!
female	1954	No religious belief	Primary school	mass	Very Frequent	every day	Middle layer	#NULL!
male	1951	No religious belief	Never received any education	mass	Frequent	Several times a week	middle and lower layers	#NULL!
male	1966	No religious belief	Junior high school	mass	Very Frequent	every day	The lower layer	#NULL!
male	1960	No religious belief	Junior college（Formal higher education）	mass	sometimes	Several times a week	Middle layer	#NULL!
male	1992	No religious belief	Bachelor degree（Formal higher education）	mass	Very Frequent	every day	middle and lower layers	#NULL!
female	1973	No religious belief	Bachelor degree（Formal higher education）	CPC member	Very Frequent	every day	Middle layer	#NULL!
male	1979	No religious belief	Junior high school	mass	Frequent	Several times a week	Middle layer	10
female	1953	No religious belief	Junior high school	mass	never	never	Middle layer	#NULL!
male	1968	No religious belief	ordinary high school	mass	Very Frequent	every day	Middle layer	9
female	1985	No religious belief	Bachelor degree（Formal higher education）	CPC member	Very Frequent	every day	Middle layer	#NULL!
male	1984	No religious belief	Bachelor degree（Formal higher education）	CPC member	Very Frequent	every day	Middle layer	#NULL!
male	1964	No religious belief	technical secondary school	CPC member	sometimes	never	Middle and upper layers	9
female	1974	No religious belief	Junior high school	mass	Frequent	every day	The lower layer	#NULL!
female	1950	No religious belief	Junior high school	mass	Very Frequent	every day	Middle layer	#NULL!
male	1956	No religious belief	Bachelor degree（adult higher education）	mass	Very Frequent	every day	Middle layer	#NULL!
female	1963	No religious belief	Junior high school	mass	Frequent	every day	Middle layer	#NULL!
female	1970	No religious belief	Bachelor degree（adult higher education）	mass	Frequent	every day	Middle layer	#NULL!
male	1972	No religious belief	Junior high school	mass	Very Frequent	every day	The lower layer	#NULL!
female	1965	No religious belief	Junior college（Formal higher education）	mass	Very Frequent	never	middle and lower layers	10
male	1979	No religious belief	Junior college（Formal higher education）	mass	Frequent	every day	Middle layer	#NULL!
male	1973	No religious belief	Junior high school	mass	Very Frequent	every day	middle and lower layers	#NULL!
male	1963	No religious belief	Junior high school	mass	Very Frequent	every day	middle and lower layers	10
male	1971	No religious belief	Primary school	mass	sometimes	never	Middle layer	#NULL!
male	1957	No religious belief	Primary school	mass	sometimes	every day	Middle layer	#NULL!
female	2002	No religious belief	ordinary high school	Communist youth league member	Very Frequent	every day	unknown	10
female	1944	No religious belief	ordinary high school	mass	sometimes	Several times a week	Middle and upper layers	#NULL!
female	1932	No religious belief	Never received any education	mass	never	never	middle and lower layers	#NULL!
male	1981	No religious belief	ordinary high school	CPC member	sometimes	every day	The lower layer	#NULL!
male	1960	No religious belief	Junior high school	mass	Very Frequent	every day	Middle and upper layers	10
female	1939	No religious belief	Primary school	mass	never	never	middle and lower layers	#NULL!
male	1955	No religious belief	Bachelor degree（adult higher education）	mass	Very Frequent	every day	Middle and upper layers	#NULL!
female	2003	No religious belief	Junior high school	mass	Very Frequent	every day	Middle layer	#NULL!
male	1972	No religious belief	Junior high school	CPC member	Very Frequent	every day	The lower layer	#NULL!
male	1993	No religious belief	Junior college（Formal higher education）	Communist youth league member	Very Frequent	every day	The lower layer	5
male	1970	No religious belief	Primary school	mass	never	never	The lower layer	10
male	1986	No religious belief	Bachelor degree（Formal higher education）	CPC member	Very Frequent	every day	Middle and upper layers	#NULL!
male	1967	No religious belief	Junior high school	mass	Frequent	every day	Middle layer	#NULL!
male	1977	No religious belief	Junior college（Formal higher education）	mass	Very Frequent	every day	middle and lower layers	10
male	1965	No religious belief	Junior high school	mass	Very Frequent	every day	Middle layer	#NULL!
male	1982	No religious belief	technical secondary school	CPC member	Frequent	every day	middle and lower layers	#NULL!
female	1964	No religious belief	Never received any education	mass	Frequent	every day	Middle layer	#NULL!
male	1963	No religious belief	Junior high school	mass	sometimes	every day	The lower layer	#NULL!
male	1973	No religious belief	ordinary high school	mass	Very Frequent	every day	Middle and upper layers	#NULL!
male	1976	No religious belief	Junior college（adult higher education）	CPC member	Frequent	every day	Middle layer	8
male	1994	No religious belief	Junior college（Formal higher education）	Communist youth league member	Very Frequent	every day	Middle layer	#NULL!
male	1989	No religious belief	Bachelor degree（Formal higher education）	mass	Very Frequent	every day	Middle layer	#NULL!
female	1961	No religious belief	Bachelor degree（Formal higher education）	CPC member	Very Frequent	every day	Middle layer	7
male	2003	No religious belief	Bachelor degree（Formal higher education）	Communist youth league member	Very Frequent	every day	The lower layer	#NULL!
female	1992	No religious belief	Junior high school	mass	Very Frequent	every day	middle and lower layers	#NULL!
male	1985	No religious belief	Junior high school	mass	Very Frequent	every day	The lower layer	#NULL!
male	1980	No religious belief	Bachelor degree（Formal higher education）	CPC member	Very Frequent	every day	Middle layer	#NULL!
female	1999	No religious belief	Bachelor degree（Formal higher education）	CPC member	Very Frequent	every day	middle and lower layers	#NULL!
male	1964	No religious belief	Junior high school	mass	Frequent	every day	Middle and upper layers	#NULL!
female	1954	Islam	Junior high school	mass	Very Frequent	every day	Middle layer	#NULL!
male	1963	No religious belief	technical secondary school	mass	Very Frequent	every day	The lower layer	#NULL!
female	1972	No religious belief	Bachelor degree（Formal higher education）	mass	Frequent	every day	Middle layer	#NULL!
female	1960	Islam	ordinary high school	mass	Very Frequent	every day	Middle layer	#NULL!
female	1958	No religious belief	Junior high school	mass	sometimes	never	middle and lower layers	#NULL!
male	1977	No religious belief	technical school	mass	seldom	Several times a week	middle and lower layers	#NULL!
female	1985	No religious belief	Bachelor degree（Formal higher education）	CPC member	Very Frequent	every day	middle and lower layers	8
male	1958	No religious belief	Junior high school	CPC member	never	never	Middle layer	#NULL!
female	1991	No religious belief	Bachelor degree（Formal higher education）	CPC member	Very Frequent	every day	Middle and upper layers	#NULL!
male	1937	No religious belief	Never received any education	CPC member	never	never	Middle layer	#NULL!
male	2002	No religious belief	Junior college（adult higher education）	Communist youth league member	Frequent	every day	Middle layer	10
male	1971	No religious belief	Junior college（Formal higher education）	mass	Very Frequent	every day	Middle layer	#NULL!
female	1986	No religious belief	Never received any education	mass	Very Frequent	every day	Middle layer	10
female	1938	No religious belief	Primary school	mass	never	never	middle and lower layers	#NULL!
female	1996	No religious belief	Bachelor degree（Formal higher education）	CPC member	Very Frequent	every day	Middle layer	#NULL!
female	1962	No religious belief	ordinary high school	mass	Very Frequent	every day	Middle layer	#NULL!
male	1990	No religious belief	Junior college（Formal higher education）	mass	Frequent	every day	middle and lower layers	#NULL!
male	2001	No religious belief	Bachelor degree（Formal higher education）	Communist youth league member	Very Frequent	every day	middle and lower layers	#NULL!
male	1970	No religious belief	Junior high school	mass	Frequent	Several times a month	The lower layer	#NULL!
female	1975	No religious belief	technical school	mass	Very Frequent	every day	middle and lower layers	10
female	1966	No religious belief	Junior high school	mass	Frequent	every day	The lower layer	#NULL!
male	2003	No religious belief	ordinary high school	mass	Very Frequent	every day	Middle layer	#NULL!
female	1967	No religious belief	ordinary high school	mass	Very Frequent	every day	middle and lower layers	#NULL!
female	1956	No religious belief	Junior high school	mass	never	never	The lower layer	10
female	1962	No religious belief	Junior high school	mass	Very Frequent	every day	Middle layer	#NULL!
male	1960	No religious belief	Junior high school	mass	never	never	Middle layer	9
male	1955	No religious belief	Junior high school	mass	never	never	middle and lower layers	9
male	1998	No religious belief	technical secondary school	Communist youth league member	Very Frequent	every day	middle and lower layers	#NULL!
male	1952	No religious belief	Junior high school	mass	Very Frequent	every day	Middle layer	#NULL!
male	1987	No religious belief	technical secondary school	mass	Very Frequent	every day	The lower layer	2
female	2003	No religious belief	Junior college（Formal higher education）	mass	Frequent	every day	middle and lower layers	10
male	1988	No religious belief	Junior high school	mass	Very Frequent	every day	The lower layer	#NULL!
female	1947	No religious belief	Primary school	mass	never	never	Middle layer	10
female	1991	No religious belief	Primary school	mass	Very Frequent	every day	Middle layer	#NULL!
female	1985	No religious belief	Junior college（Formal higher education）	mass	Very Frequent	every day	Middle layer	7
male	1982	No religious belief	Junior college（Formal higher education）	mass	Very Frequent	every day	The lower layer	#NULL!
female	1968	No religious belief	Primary school	mass	Frequent	every day	The lower layer	cannot choose
female	1981	No religious belief	technical secondary school	mass	Very Frequent	every day	The lower layer	#NULL!
male	2002	No religious belief	Bachelor degree（Formal higher education）	Communist youth league member	Frequent	every day	Middle layer	9
male	1957	No religious belief	Primary school	mass	Very Frequent	every day	middle and lower layers	10
male	2003	No religious belief	ordinary high school	Communist youth league member	Very Frequent	every day	The lower layer	9
male	1943	No religious belief	Primary school	mass	never	never	The lower layer	6
female	1958	No religious belief	Never received any education	mass	never	never	Middle layer	#NULL!
male	1944	No religious belief	technical secondary school	CPC member	Very Frequent	every day	Middle layer	8
male	1986	Christianity	Primary school	CPC member	Very Frequent	every day	The lower layer	9
male	1992	No religious belief	Bachelor degree（Formal higher education）	mass	Very Frequent	every day	middle and lower layers	#NULL!
female	1953	No religious belief	Never received any education	mass	never	never	middle and lower layers	#NULL!
male	1967	No religious belief	Primary school	mass	seldom	never	Middle layer	#NULL!
female	1944	No religious belief	Primary school	mass	never	never	The upper layer	#NULL!
male	1950	No religious belief	Junior high school	CPC member	Very Frequent	every day	Middle layer	#NULL!
male	1958	No religious belief	ordinary high school	mass	Frequent	every day	Middle layer	#NULL!
female	1955	Buddhism	Junior high school	mass	Very Frequent	every day	middle and lower layers	#NULL!
female	1950	No religious belief	Primary school	mass	never	never	Middle layer	#NULL!
male	1976	No religious belief	Bachelor degree（adult higher education）	mass	Very Frequent	every day	middle and lower layers	9
female	1971	No religious belief	Junior college（adult higher education）	mass	Frequent	every day	middle and lower layers	#NULL!
female	1949	No religious belief	Never received any education	mass	never	never	middle and lower layers	#NULL!
female	1998	No religious belief	Bachelor degree（Formal higher education）	Communist youth league member	Very Frequent	every day	The lower layer	#NULL!
male	1978	No religious belief	Primary school	mass	seldom	never	Middle layer	#NULL!
female	1970	No religious belief	Primary school	mass	Very Frequent	every day	The lower layer	10
male	1954	No religious belief	Junior college（Formal higher education）	CPC member	Very Frequent	every day	Middle layer	#NULL!
female	1972	Christianity	Never received any education	mass	seldom	every day	The lower layer	#NULL!
female	1975	No religious belief	Junior high school	mass	Very Frequent	every day	Middle layer	#NULL!
female	1972	No religious belief	ordinary high school	mass	sometimes	Several times a month	middle and lower layers	#NULL!
female	1962	No religious belief	Primary school	mass	Frequent	Several or less a year	middle and lower layers	#NULL!
female	1953	No religious belief	Never received any education	mass	never	never	middle and lower layers	#NULL!
female	1970	No religious belief	Bachelor degree（adult higher education）	mass	Frequent	every day	Middle layer	#NULL!
female	2001	No religious belief	Junior college（Formal higher education）	Communist youth league member	Very Frequent	every day	unknown	#NULL!
male	1962	No religious belief	ordinary high school	mass	Very Frequent	every day	Middle layer	10
female	1982	No religious belief	technical secondary school	mass	seldom	every day	middle and lower layers	#NULL!
female	1957	Buddhism	Primary school	mass	sometimes	Several times a week	middle and lower layers	#NULL!
female	1942	Buddhism	Never received any education	mass	never	never	The lower layer	10
female	1947	Christianity	Never received any education	mass	never	every day	unknown	#NULL!
female	1942	Buddhism	Primary school	mass	never	never	The lower layer	#NULL!
female	1945	No religious belief	Junior high school	mass	Very Frequent	every day	middle and lower layers	cannot choose
female	1960	No religious belief	Primary school	mass	never	never	The lower layer	#NULL!
female	1951	No religious belief	Never received any education	mass	never	never	Middle layer	10
male	1964	No religious belief	Bachelor degree（Formal higher education）	mass	Very Frequent	every day	Middle layer	#NULL!
female	1962	Buddhism	Junior high school	mass	Very Frequent	every day	middle and lower layers	#NULL!
female	1948	No religious belief	Primary school	CPC member	Very Frequent	every day	Middle layer	#NULL!
female	2000	Buddhism	Junior high school	unknown	Very Frequent	every day	middle and lower layers	10
female	1953	No religious belief	Junior high school	mass	seldom	never	The lower layer	#NULL!
male	1958	No religious belief	Junior high school	mass	never	never	Middle layer	#NULL!
female	1951	No religious belief	Junior high school	mass	Very Frequent	every day	Middle layer	#NULL!
female	1988	No religious belief	Junior college（Formal higher education）	mass	Frequent	every day	The lower layer	#NULL!
female	1940	No religious belief	Never received any education	mass	never	never	The lower layer	#NULL!
male	2000	No religious belief	Bachelor degree（Formal higher education）	CPC member	Very Frequent	every day	The lower layer	#NULL!
male	1981	No religious belief	Bachelor degree（Formal higher education）	mass	Frequent	every day	unknown	5
female	1969	No religious belief	Junior high school	mass	Very Frequent	every day	The lower layer	9
female	1996	No religious belief	Graduate degree or above	Communist youth league member	Very Frequent	every day	Middle layer	#NULL!
female	1992	No religious belief	Bachelor degree（adult higher education）	mass	Frequent	every day	The lower layer	9
male	1982	No religious belief	Junior high school	mass	Frequent	every day	middle and lower layers	#NULL!
female	1990	No religious belief	Bachelor degree（adult higher education）	mass	Very Frequent	every day	Middle layer	#NULL!
male	1991	No religious belief	Junior high school	mass	Frequent	every day	Middle layer	#NULL!
male	1977	No religious belief	Bachelor degree（Formal higher education）	CPC member	Frequent	every day	Middle layer	9
male	1959	No religious belief	Primary school	mass	Very Frequent	every day	Middle layer	#NULL!
female	1949	No religious belief	Never received any education	mass	never	never	unknown	#NULL!
female	1968	No religious belief	Primary school	mass	Frequent	Several times a week	Middle layer	#NULL!
female	1962	No religious belief	Never received any education	mass	Frequent	every day	middle and lower layers	#NULL!
male	1963	No religious belief	Junior high school	mass	Frequent	Several times a month	The lower layer	#NULL!
female	1960	No religious belief	Primary school	mass	never	never	Middle layer	#NULL!
female	1969	No religious belief	Primary school	mass	Frequent	Several times a week	Middle layer	#NULL!
female	1972	No religious belief	Primary school	mass	Frequent	every day	The lower layer	#NULL!
male	1957	No religious belief	Junior high school	mass	Very Frequent	every day	The lower layer	#NULL!
female	1984	No religious belief	Primary school	mass	Very Frequent	every day	The lower layer	1
female	1989	Catholicism	Junior college（Formal higher education）	mass	Very Frequent	every day	middle and lower layers	#NULL!
male	1972	No religious belief	Vocational high school	mass	Very Frequent	every day	The lower layer	5
male	1940	No religious belief	old-style private school	mass	never	never	The lower layer	10
male	1990	No religious belief	Junior college（Formal higher education）	CPC member	Very Frequent	every day	middle and lower layers	10
female	1972	No religious belief	ordinary high school	CPC member	Very Frequent	every day	The lower layer	8
female	1981	No religious belief	Primary school	mass	sometimes	every day	The lower layer	#NULL!
female	1969	No religious belief	Junior high school	mass	never	never	middle and lower layers	10
female	1955	No religious belief	Primary school	mass	never	never	Middle layer	10
female	1977	No religious belief	Vocational high school	mass	Frequent	every day	middle and lower layers	#NULL!
male	1949	No religious belief	Junior high school	mass	never	never	The lower layer	0
female	1958	No religious belief	Never received any education	mass	never	never	Middle layer	#NULL!
female	1959	Buddhism	Junior high school	mass	Very Frequent	every day	middle and lower layers	10
female	1975	No religious belief	Junior college（adult higher education）	mass	Very Frequent	every day	middle and lower layers	10
male	1977	Buddhism	technical secondary school	mass	Very Frequent	every day	The lower layer	#NULL!
female	2002	No religious belief	ordinary high school	Communist youth league member	Very Frequent	every day	Middle layer	#NULL!
male	1936	No religious belief	Primary school	CPC member	never	never	middle and lower layers	7
female	1999	No religious belief	Bachelor degree（Formal higher education）	CPC member	Very Frequent	every day	middle and lower layers	10
male	1952	No religious belief	Primary school	CPC member	never	never	middle and lower layers	6
female	2003	No religious belief	ordinary high school	Communist youth league member	Very Frequent	every day	middle and lower layers	#NULL!
female	1965	No religious belief	Junior high school	mass	Frequent	every day	middle and lower layers	#NULL!
female	1997	No religious belief	Junior college（Formal higher education）	Communist youth league member	Very Frequent	every day	Middle and upper layers	#NULL!
female	1987	No religious belief	Junior high school	mass	Very Frequent	every day	middle and lower layers	#NULL!
male	1969	No religious belief	Junior high school	mass	Very Frequent	every day	Middle layer	#NULL!
male	1952	No religious belief	technical secondary school	CPC member	seldom	Several or less a year	middle and lower layers	#NULL!
female	1971	Christianity	Junior high school	mass	Frequent	Several times a week	middle and lower layers	#NULL!
male	1941	No religious belief	Primary school	mass	never	never	The lower layer	10
male	1989	No religious belief	Bachelor degree（Formal higher education）	mass	Very Frequent	every day	The lower layer	10
female	1942	No religious belief	Never received any education	mass	never	never	Middle layer	#NULL!
male	1951	No religious belief	ordinary high school	CPC member	sometimes	never	middle and lower layers	cannot choose
female	2001	No religious belief	Junior college（Formal higher education）	Communist youth league member	Very Frequent	every day	middle and lower layers	9
male	1983	No religious belief	Junior college（Formal higher education）	mass	Frequent	every day	Middle layer	#NULL!
male	1998	No religious belief	Bachelor degree（Formal higher education）	Communist youth league member	Very Frequent	every day	Middle layer	#NULL!
male	1972	No religious belief	Junior high school	mass	Very Frequent	every day	Middle layer	7
female	1953	No religious belief	Never received any education	mass	never	never	Middle layer	#NULL!
female	1974	No religious belief	Vocational high school	mass	Very Frequent	every day	The lower layer	#NULL!
male	1945	Christianity	Primary school	mass	never	never	The lower layer	#NULL!
female	1967	No religious belief	Junior high school	mass	Frequent	every day	middle and lower layers	#NULL!
male	1953	No religious belief	Primary school	mass	sometimes	every day	Middle layer	#NULL!
female	1969	No religious belief	Primary school	mass	Frequent	Several times a week	The lower layer	#NULL!
male	1983	No religious belief	Junior high school	mass	Frequent	every day	Middle and upper layers	10
male	1944	No religious belief	Junior high school	mass	never	never	Middle layer	#NULL!
male	1953	No religious belief	Junior high school	mass	never	never	Middle and upper layers	9
female	2000	No religious belief	Junior college（Formal higher education）	Communist youth league member	Very Frequent	every day	unknown	10
female	1940	No religious belief	ordinary high school	mass	never	never	The lower layer	#NULL!
female	1952	Christianity	Never received any education	mass	seldom	never	middle and lower layers	#NULL!
female	1952	No religious belief	Primary school	mass	seldom	every day	middle and lower layers	#NULL!
male	1968	No religious belief	Junior high school	mass	Very Frequent	every day	The lower layer	9
male	1992	No religious belief	Bachelor degree（Formal higher education）	mass	Very Frequent	every day	Middle layer	#NULL!
male	2000	No religious belief	technical school	mass	Very Frequent	every day	middle and lower layers	#NULL!
male	1992	No religious belief	Bachelor degree（Formal higher education）	mass	Very Frequent	every day	Middle layer	#NULL!
male	1995	No religious belief	Bachelor degree（Formal higher education）	mass	Very Frequent	every day	The lower layer	9
female	2003	No religious belief	ordinary high school	mass	Very Frequent	Several times a week	The lower layer	#NULL!
male	1936	Buddhism	Primary school	mass	never	never	The lower layer	#NULL!
male	1987	No religious belief	ordinary high school	Communist youth league member	Frequent	every day	middle and lower layers	#NULL!
female	1990	No religious belief	Junior high school	mass	Very Frequent	every day	middle and lower layers	#NULL!
male	1958	No religious belief	ordinary high school	mass	never	never	The lower layer	#NULL!
female	1988	Christianity	Junior college（adult higher education）	mass	Very Frequent	every day	Middle layer	8
male	1944	No religious belief	Primary school	mass	never	never	Middle layer	#NULL!
female	1979	No religious belief	Junior college（adult higher education）	mass	Very Frequent	every day	Middle layer	10
male	1957	No religious belief	Junior college（Formal higher education）	CPC member	Very Frequent	every day	Middle and upper layers	8
female	1966	No religious belief	Junior high school	mass	Very Frequent	every day	Middle layer	8
female	1962	No religious belief	technical secondary school	mass	seldom	never	Middle layer	#NULL!
male	1961	No religious belief	Primary school	mass	never	never	middle and lower layers	#NULL!
male	1943	No religious belief	technical secondary school	CPC member	never	never	middle and lower layers	#NULL!
male	1961	No religious belief	Never received any education	mass	seldom	Several or less a year	middle and lower layers	#NULL!
male	1991	No religious belief	Junior college（Formal higher education）	CPC member	Frequent	every day	Middle and upper layers	8
female	1930	No religious belief	Never received any education	mass	never	never	The lower layer	#NULL!
female	1961	No religious belief	technical secondary school	mass	Frequent	every day	Middle layer	9
male	1950	No religious belief	Primary school	mass	never	never	Middle layer	9
male	1956	No religious belief	Junior high school	mass	Frequent	every day	middle and lower layers	#NULL!
female	1936	No religious belief	Junior college（Formal higher education）	mass	never	never	Middle and upper layers	#NULL!
male	1962	No religious belief	Junior high school	mass	Frequent	every day	Middle layer	#NULL!
female	1969	No religious belief	technical secondary school	mass	Frequent	Several times a week	Middle layer	#NULL!
female	1950	No religious belief	Never received any education	mass	never	never	middle and lower layers	#NULL!
female	1944	No religious belief	Primary school	mass	never	never	The lower layer	10
female	1973	No religious belief	Never received any education	mass	Frequent	every day	Middle layer	#NULL!
male	1991	No religious belief	#NULL!	mass	Very Frequent	every day	Middle layer	#NULL!
female	1979	No religious belief	Junior high school	mass	Frequent	every day	Middle layer	#NULL!
male	1981	No religious belief	Junior high school	mass	Very Frequent	every day	Middle layer	#NULL!
female	1965	No religious belief	Never received any education	mass	never	never	Middle layer	cannot choose
male	1962	No religious belief	Bachelor degree（Formal higher education）	mass	Very Frequent	every day	middle and lower layers	#NULL!
female	1952	No religious belief	Primary school	mass	never	never	The lower layer	#NULL!
female	1953	No religious belief	ordinary high school	CPC member	Very Frequent	every day	middle and lower layers	10
female	1962	No religious belief	Junior high school	mass	never	never	The lower layer	8
male	1996	No religious belief	Graduate degree or above	CPC member	Frequent	every day	middle and lower layers	#NULL!
female	1955	No religious belief	old-style private school	mass	never	never	Middle layer	#NULL!
female	1948	No religious belief	Primary school	mass	never	never	middle and lower layers	#NULL!
male	1970	No religious belief	Junior college（adult higher education）	mass	Frequent	every day	Middle layer	#NULL!
male	1987	No religious belief	ordinary high school	mass	Very Frequent	every day	middle and lower layers	8
female	1966	No religious belief	Never received any education	mass	seldom	never	middle and lower layers	10
female	1965	No religious belief	Junior high school	mass	never	never	The lower layer	10
male	1963	No religious belief	Primary school	mass	seldom	never	middle and lower layers	#NULL!
male	1970	No religious belief	Junior high school	mass	Very Frequent	every day	middle and lower layers	#NULL!
female	1964	No religious belief	Never received any education	mass	sometimes	every day	Middle layer	#NULL!
male	1954	No religious belief	Primary school	mass	never	never	Middle layer	#NULL!
male	1947	No religious belief	Primary school	mass	seldom	never	Middle layer	#NULL!
female	1974	Buddhism	Junior high school	mass	Frequent	every day	Middle layer	#NULL!
female	1978	No religious belief	Bachelor degree（adult higher education）	mass	Very Frequent	every day	middle and lower layers	#NULL!
male	1933	No religious belief	old-style private school	mass	never	never	Middle layer	#NULL!
male	1940	No religious belief	Junior college（Formal higher education）	mass	sometimes	every day	middle and lower layers	#NULL!
male	1948	No religious belief	ordinary high school	CPC member	never	never	Middle layer	9
male	1954	No religious belief	technical secondary school	mass	Frequent	every day	The lower layer	#NULL!
female	1957	No religious belief	Never received any education	mass	never	never	Middle layer	8
female	1950	No religious belief	Never received any education	mass	never	never	Middle layer	10
male	1947	No religious belief	Never received any education	mass	Frequent	Several times a week	The lower layer	10
male	1944	No religious belief	Junior high school	mass	never	never	middle and lower layers	#NULL!
male	1951	No religious belief	Primary school	mass	seldom	Several or less a year	middle and lower layers	#NULL!
female	1993	No religious belief	ordinary high school	mass	Very Frequent	every day	middle and lower layers	#NULL!
female	1983	No religious belief	Bachelor degree（Formal higher education）	mass	Frequent	Several times a week	The lower layer	9
female	1953	No religious belief	Never received any education	mass	never	never	The upper layer	7
male	1995	No religious belief	Bachelor degree（Formal higher education）	Communist youth league member	Frequent	every day	The lower layer	#NULL!
female	1956	Buddhism	Junior high school	mass	Very Frequent	every day	Middle and upper layers	#NULL!
female	1985	No religious belief	Junior high school	mass	seldom	Several times a week	middle and lower layers	#NULL!
female	1975	No religious belief	Primary school	mass	Very Frequent	every day	middle and lower layers	7
male	1940	No religious belief	Junior high school	CPC member	sometimes	Several times a week	Middle and upper layers	#NULL!
male	1996	No religious belief	Junior college（Formal higher education）	Communist youth league member	Very Frequent	every day	unknown	6
male	1951	No religious belief	Junior high school	CPC member	Frequent	every day	Middle and upper layers	#NULL!
female	1955	Buddhism	Junior high school	mass	sometimes	every day	Middle layer	10
male	1948	No religious belief	Junior high school	CPC member	never	never	middle and lower layers	10
female	1954	No religious belief	Junior high school	mass	sometimes	Several times a month	Middle layer	7
female	1976	No religious belief	Junior high school	Communist youth league member	never	never	Middle layer	#NULL!
female	1980	No religious belief	Junior high school	mass	Frequent	Several times a week	Middle layer	#NULL!
female	1947	No religious belief	Never received any education	mass	never	never	unknown	#NULL!
male	1997	No religious belief	Junior college（Formal higher education）	Communist youth league member	Frequent	every day	The lower layer	#NULL!
male	1960	No religious belief	Junior college（adult higher education）	mass	Very Frequent	every day	Middle and upper layers	#NULL!
male	1990	Christianity	Graduate degree or above	mass	Very Frequent	every day	Middle layer	0
female	1953	No religious belief	Never received any education	mass	never	never	unknown	#NULL!
female	1940	No religious belief	Primary school	mass	never	never	Middle layer	10
female	1947	No religious belief	Junior high school	mass	never	never	The lower layer	10
female	1996	No religious belief	Bachelor degree（Formal higher education）	Communist youth league member	Very Frequent	every day	Middle layer	10
female	1980	No religious belief	ordinary high school	mass	Frequent	every day	The lower layer	#NULL!
female	1951	No religious belief	Never received any education	mass	never	never	The lower layer	8
female	1950	Christianity	Never received any education	mass	never	never	unknown	#NULL!
female	1984	No religious belief	Primary school	mass	Very Frequent	every day	middle and lower layers	#NULL!
male	1980	No religious belief	Junior high school	mass	Frequent	every day	The lower layer	#NULL!
female	1963	Christianity	Never received any education	mass	never	never	The lower layer	8
female	2002	No religious belief	Bachelor degree（Formal higher education）	Communist youth league member	Very Frequent	every day	middle and lower layers	9
female	1958	No religious belief	#NULL!	mass	Very Frequent	every day	Middle and upper layers	#NULL!
female	1963	No religious belief	Junior high school	mass	never	never	Middle layer	#NULL!
male	1963	No religious belief	Primary school	mass	Frequent	Several times a week	middle and lower layers	7
male	1956	No religious belief	ordinary high school	CPC member	Very Frequent	every day	Middle and upper layers	9
male	1937	No religious belief	Bachelor degree（Formal higher education）	CPC member	seldom	never	Middle layer	#NULL!
female	1964	Christianity	ordinary high school	mass	sometimes	every day	The lower layer	#NULL!
male	1946	No religious belief	Junior high school	CPC member	never	never	Middle layer	#NULL!
male	1970	No religious belief	Junior college（adult higher education）	mass	Very Frequent	every day	Middle layer	#NULL!
male	1987	No religious belief	Junior college（Formal higher education）	mass	Frequent	every day	The lower layer	#NULL!
male	1978	No religious belief	Graduate degree or above	CPC member	Very Frequent	every day	middle and lower layers	cannot choose
female	1962	No religious belief	Junior high school	mass	Frequent	every day	The lower layer	6
male	1951	No religious belief	Junior high school	CPC member	Very Frequent	every day	middle and lower layers	#NULL!
male	1998	No religious belief	Bachelor degree（Formal higher education）	Communist youth league member	Very Frequent	every day	unknown	10
female	1962	No religious belief	Junior high school	mass	never	never	The lower layer	#NULL!
male	1933	No religious belief	old-style private school	mass	never	never	The lower layer	10
male	1995	No religious belief	Junior college（Formal higher education）	mass	Very Frequent	every day	The lower layer	#NULL!
male	1963	No religious belief	Junior high school	mass	seldom	never	middle and lower layers	7
male	1959	No religious belief	ordinary high school	mass	Very Frequent	every day	middle and lower layers	10
female	1971	No religious belief	technical secondary school	mass	Very Frequent	every day	middle and lower layers	8
male	1980	No religious belief	Junior high school	CPC member	Frequent	every day	middle and lower layers	#NULL!
male	1977	No religious belief	Junior college（adult higher education）	CPC member	seldom	Several or less a year	middle and lower layers	10
female	1977	No religious belief	Junior college（adult higher education）	CPC member	Very Frequent	every day	Middle and upper layers	#NULL!
male	1965	No religious belief	ordinary high school	mass	Very Frequent	every day	Middle layer	#NULL!
female	1982	No religious belief	Junior high school	mass	Very Frequent	every day	Middle layer	#NULL!
female	1992	No religious belief	Vocational high school	mass	Very Frequent	every day	The lower layer	8
female	1965	No religious belief	Primary school	mass	Frequent	every day	middle and lower layers	#NULL!
male	1987	No religious belief	ordinary high school	Communist youth league member	Frequent	every day	middle and lower layers	5
male	1937	No religious belief	ordinary high school	CPC member	Very Frequent	every day	Middle layer	#NULL!
male	1968	No religious belief	Junior high school	mass	Very Frequent	every day	middle and lower layers	#NULL!
female	1987	No religious belief	Bachelor degree（adult higher education）	mass	Very Frequent	every day	Middle and upper layers	#NULL!
female	1951	No religious belief	Never received any education	mass	never	never	middle and lower layers	#NULL!
female	1965	Christianity	Primary school	mass	Very Frequent	every day	The lower layer	#NULL!
male	1957	No religious belief	Junior college（adult higher education）	CPC member	Very Frequent	every day	middle and lower layers	7
female	1948	No religious belief	Never received any education	mass	never	never	Middle layer	#NULL!
male	1996	No religious belief	Graduate degree or above	mass	Very Frequent	every day	The lower layer	8
male	1955	No religious belief	Junior high school	mass	never	never	Middle layer	#NULL!
male	1965	No religious belief	Junior high school	mass	Very Frequent	every day	middle and lower layers	10
male	1986	No religious belief	Junior high school	mass	Frequent	every day	middle and lower layers	#NULL!
female	1974	No religious belief	Junior high school	mass	Frequent	every day	middle and lower layers	#NULL!
female	1987	No religious belief	Junior college（Formal higher education）	mass	Very Frequent	every day	Middle layer	10
male	1955	No religious belief	Junior high school	mass	never	never	The lower layer	10
female	1972	No religious belief	Junior high school	mass	Very Frequent	every day	The lower layer	10
female	1972	No religious belief	Primary school	mass	Frequent	every day	Middle and upper layers	#NULL!
female	1962	No religious belief	Never received any education	mass	never	never	middle and lower layers	#NULL!
female	1962	No religious belief	ordinary high school	mass	seldom	Several times a week	middle and lower layers	#NULL!
female	1997	No religious belief	Bachelor degree（Formal higher education）	Communist youth league member	Very Frequent	every day	middle and lower layers	#NULL!
female	2003	No religious belief	ordinary high school	mass	Very Frequent	every day	The lower layer	8
male	1955	Buddhism	Junior college（adult higher education）	mass	Very Frequent	every day	Middle and upper layers	#NULL!
female	1990	No religious belief	Junior high school	mass	Frequent	every day	middle and lower layers	#NULL!
male	1972	No religious belief	Junior high school	CPC member	Very Frequent	every day	Middle layer	#NULL!
female	1993	No religious belief	Primary school	mass	Very Frequent	every day	Middle layer	#NULL!
male	1965	No religious belief	Junior high school	mass	Frequent	every day	middle and lower layers	#NULL!
female	1972	No religious belief	Junior high school	mass	Frequent	every day	middle and lower layers	#NULL!
male	1957	No religious belief	Junior high school	mass	Frequent	every day	The lower layer	#NULL!
female	1953	No religious belief	Never received any education	mass	never	never	Middle layer	#NULL!
male	1947	No religious belief	Primary school	mass	never	never	The lower layer	#NULL!
female	1946	No religious belief	ordinary high school	CPC member	never	never	Middle layer	#NULL!
female	1980	No religious belief	Junior high school	mass	Very Frequent	Several times a week	middle and lower layers	#NULL!
male	1947	No religious belief	Junior high school	mass	never	never	middle and lower layers	9
female	1974	No religious belief	Bachelor degree（adult higher education）	mass	Frequent	every day	Middle and upper layers	#NULL!
female	1995	No religious belief	Junior college（Formal higher education）	mass	Very Frequent	every day	The lower layer	10
female	1964	No religious belief	Junior high school	mass	Frequent	Several times a week	middle and lower layers	#NULL!
male	1960	No religious belief	ordinary high school	mass	Frequent	Several times a week	middle and lower layers	#NULL!
female	1959	No religious belief	Junior high school	mass	never	never	middle and lower layers	#NULL!
[truncated: 6,149 more rows]
